# Supplementary material for: Increased NLRP1 mRNA and Protein Expression Suggests Inflammasome Activation in the Dorsolateral Prefrontal and Medial Orbitofrontal Cortex in Schizophrenia
Source: Biomolecules. 2024 Mar 4;14(3):302. doi: 10.3390/biom14030302 (PMC10968053; doi:10.3390/biom14030302)
Supplement: Supplementary file 1 [file biomolecules-14-00302-s001.zip]

Archive with 1 entries (1 files):
- biomolecules-2850361-supplementary.xlsx
