# Supplementary material for: Increased NLRP1 mRNA and Protein Expression Suggests Inflammasome Activation in the Dorsolateral Prefrontal and Medial Orbitofrontal Cortex in Schizophrenia
Source: Biomolecules. 2024 Mar 4;14(3):302. doi: 10.3390/biom14030302 (PMC10968053; doi:10.3390/biom14030302)
Supplement: Supplementary file 1 [file biomolecules-14-00302-s001.zip › biomolecules-2850361-supplementary.xlsx]

## Sheet: Supplementary Table S1
ID,L/Control/DLPFC,R/Control/DLPFC,L/Control/MOFC,R/Control/MOFC,L/Control/DLPFC,L/Control/MOFC,R/Control/DLPFC,R/Control/MOFC,R/Control/DLPFC,R/Control/MOFC,L/Control/DLPFC,L/Control/MOFC,R/Control/DLPFC,L/Control/DLPFC,R/Control/MOFC,L/Control/MOFC,R/Control/DLPFC,L/Control/DLPFC,R/Control/MOFC,L/Control/MOFC,R/Control/DLPFC,L/Control/DLPFC,R/Control/MOFC,L/Control/MOFC,R/SZ/DLPFC,L/SZ/DLPFC,R/…
3881686,8.00969,7.47983,7.6759,7.91993,7.96308,8.07222,7.93607,7.89115,7.96308,8.07222,7.93607,7.89115,7.33674,7.57152,7.51488,7.9636,8.00721,7.41151,7.59766,7.52553,6.8437,6.93629,6.72722,7.01893,7.66582,7.07596,7.42101,7.88353,6.75724,6.61941,7.0461,6.66855,6.93274,7.25786,7.63796,7.82408,7.17817,6.79303,7.57314,6.73521,7.57501,7.49236,6.60691,7.37987,7.39692,7.15236,6.93638,7.00482
2672712,6.63007,6.77461,6.82287,6.68343,6.0849,6.15783,6.1279,6.05967,6.0849,6.15783,6.1279,6.05967,5.80817,6.0073,6.25854,5.96532,5.96316,6.1133,6.20837,6.43209,5.55312,5.76901,5.56096,5.88415,6.11225,6.06679,5.98552,5.55308,5.66078,5.65477,5.32481,5.48803,5.95511,5.67178,6.16188,6.22002,5.34322,5.70308,5.89681,6.02463,6.05798,6.23596,6.18891,5.9955,6.35619,6.67789,5.90224,6.25345
2842570,7.23382,7.4769,6.81451,7.43725,6.64797,7.28113,7.57566,7.59694,6.64797,7.28113,7.57566,7.59694,6.91152,7.11245,7.42478,6.90692,7.18102,6.89366,6.70758,7.03103,7.37356,6.99017,6.87541,6.85776,7.08339,6.96748,7.29016,6.94966,7.36523,7.36194,7.21634,7.13215,7.4975,6.77875,7.33652,7.14649,7.39728,7.13424,7.29261,6.79667,7.00513,6.62458,6.9144,6.73945,6.70553,7.20771,6.0107,7.11717
3526544,5.17515,5.10318,5.38315,5.75673,5.44665,5.92296,5.69793,5.58094,5.44665,5.92296,5.69793,5.58094,5.51106,4.77116,5.58959,5.88212,5.80405,5.10906,5.73721,5.95374,5.16301,5.446,4.95626,5.7794,4.93173,5.39792,4.99354,6.02722,6.40657,6.45534,6.57676,6.20938,6.12711,5.4981,5.82995,5.58252,5.33653,5.93544,5.48055,5.27327,5.95451,5.7581,4.81605,5.27858,5.62288,4.95584,5.28167,5.55895
2902531,3.37931,3.61075,3.32041,3.47291,3.86063,3.60526,3.49982,3.14551,3.86063,3.60526,3.49982,3.14551,3.96031,4.08703,4.22451,3.96635,3.8322,4.51064,4.16252,4.13448,4.8527,4.55147,4.42979,4.91516,4.24236,4.33951,4.4918,3.98561,4.36064,4.04704,4.50126,4.26147,3.96797,3.90065,3.89694,4.29383,3.80861,4.06365,4.16975,4.23595,4.21064,4.33353,4.53017,3.96606,4.66547,4.48096,4.85657,4.52702
2402942,6.12421,5.77602,5.61248,6.43996,6.52734,6.02353,6.10437,5.89819,6.52734,6.02353,6.10437,5.89819,5.86117,6.26042,5.84228,5.96652,6.04406,6.53984,6.47743,6.20171,5.99399,6.08396,6.84782,6.56075,5.8776,5.79332,6.20753,5.76978,6.25126,6.10811,6.10765,6.52822,5.97893,6.27744,6.32567,5.64291,5.81588,5.68657,5.8644,6.27786,6.33176,6.55673,6.04801,6.31746,6.36859,6.76732,6.67248,6.59478
3382216,9.79696,10.0367,10.2555,9.85721,10.0073,9.96997,9.87501,9.85118,10.0073,9.96997,9.87501,9.85118,9.44278,9.1271,9.53977,9.31324,9.6623,9.44505,9.48067,9.65405,9.59937,9.61342,9.40439,9.56852,9.2396,9.31516,9.43301,9.63295,9.03311,9.07365,9.38701,9.33501,9.41207,9.89421,9.3493,9.616,9.63569,9.40755,9.57679,9.48947,9.37261,9.56704,9.48376,9.93303,9.86702,9.93221,9.67678,10.1318
3771800,7.21201,7.00272,7.21677,7.13994,7.48572,7.64557,7.04679,7.30705,7.48572,7.64557,7.04679,7.30705,7.71401,7.6988,7.61593,7.47368,8.0478,7.65515,7.09449,7.75384,7.14604,6.82242,7.39374,7.09659,7.53934,8.07155,7.52231,7.93156,7.59615,7.4411,7.71397,7.74739,7.75215,7.20556,7.38914,8.06038,7.35877,7.2403,7.66169,7.31359,7.72677,7.56855,7.60661,7.44189,7.18344,7.02617,6.68658,6.92246
2427469,3.59759,3.60624,3.66772,3.22318,3.67775,3.32969,3.31364,3.62471,3.67775,3.32969,3.31364,3.62471,4.21615,3.97777,3.94081,4.13528,3.89857,4.3568,4.10395,4.07662,3.96243,3.67679,4.03757,4.05375,4.03043,4.02605,3.9924,3.84363,3.71605,4.10715,3.51531,4.00686,3.50035,3.81236,4.06685,3.3181,3.82555,3.99372,3.95318,3.54431,3.7664,4.41957,4.25931,3.68433,3.57635,3.62389,3.97457,3.709
2392945,5.40934,5.502,5.61288,5.1887,5.2086,4.9873,5.54745,5.10232,5.2086,4.9873,5.54745,5.10232,5.3661,5.36673,5.79884,4.93888,5.34951,5.29122,5.61862,5.56256,5.72358,5.97624,5.73099,5.87435,5.20814,5.53425,5.18355,4.55228,4.98538,5.83548,5.91095,5.56604,5.35294,4.69833,5.28452,5.92799,5.34004,5.15891,5.56074,5.71356,4.97397,4.47888,5.82491,5.3503,5.3253,5.76794,5.46264,5.72861
2453006,3.72275,3.71523,3.8813,3.80951,3.86986,3.70429,3.42714,3.38307,3.86986,3.70429,3.42714,3.38307,3.99916,4.10408,3.73891,3.52288,3.33635,4.2697,3.89343,3.78908,4.27185,4.1725,4.4305,4.03232,3.81714,3.91722,3.89489,3.93069,3.69766,3.87124,3.75303,3.86023,4.00532,4.12254,4.13057,4.02,3.98418,3.94853,3.68114,4.16281,3.9375,3.96019,3.93442,3.83576,3.93683,4.04393,4.07216,3.79014
3552083,4.37613,4.16378,4.14562,4.17189,4.07076,4.29898,4.07129,4.19136,4.07076,4.29898,4.07129,4.19136,4.01431,3.66671,4.16642,3.61725,3.60064,3.78689,3.79646,3.79008,3.81903,3.84412,4.25405,4.19763,4.11371,3.7698,3.95084,3.74263,4.0293,3.72055,4.13591,3.92774,3.83387,4.14227,4.08196,3.74108,3.94925,3.80774,3.71835,3.92948,3.9326,4.46559,4.24159,4.07987,3.86229,3.71665,4.29374,3.97332
3416651,8.18942,8.28442,8.13949,8.29983,8.23271,8.14189,8.05714,8.27257,8.23271,8.14189,8.05714,8.27257,7.47606,8.09711,8.03791,7.94307,8.0669,7.85862,8.37066,8.09974,7.6975,7.39899,6.6721,7.38386,8.11929,7.66639,8.23489,8.81188,7.39933,7.19178,7.57494,6.97633,7.91876,7.83913,7.58214,7.91118,7.54735,7.67276,7.69789,7.69304,8.16683,7.63929,7.71121,7.61584,7.46846,6.98665,7.23255,7.41895
2562821,8.14399,8.3526,8.11826,8.36606,8.04348,8.11826,8.50697,8.43896,8.04348,8.11826,8.50697,8.43896,8.03699,7.95991,7.5874,7.76565,7.95541,7.79892,7.88184,7.97886,7.56096,8.10564,7.54014,7.86595,8.00317,7.75589,7.81282,7.55554,7.88991,7.83225,7.98411,8.19968,8.26937,7.49528,7.67817,7.93252,7.7035,7.9911,7.73681,7.55577,8.128,7.1191,8.02383,7.73754,7.40559,7.9165,7.16079,7.16294
3721851,4.5099,5.34675,5.03675,4.76319,5.03971,5.10025,4.4279,4.73449,5.03971,5.10025,4.4279,4.73449,4.54567,4.59892,4.34392,4.70974,5.05284,4.70784,4.2697,4.31149,4.33601,4.30881,4.76426,4.26569,4.74192,4.59518,4.6222,4.73335,4.14292,4.09801,4.35306,5.03729,4.54473,4.50927,4.32393,4.62225,4.53908,4.61885,4.61564,4.11125,4.77345,4.72408,4.47763,4.44996,4.32424,4.48741,5.02577,4.37921
3442176,7.71094,7.60108,7.78762,6.98021,6.59552,7.20258,7.20762,7.41465,6.59552,7.20258,7.20762,7.41465,7.1128,7.65654,7.28949,7.55049,7.56427,7.16599,6.88914,7.54585,7.1654,6.41531,5.91338,5.83677,7.45124,7.35581,7.36251,7.79617,6.40631,5.93841,6.89769,6.41041,6.74227,7.32708,6.41675,6.97309,6.9905,6.60047,7.50026,7.59262,6.16721,7.70109,7.25925,7.81017,6.98239,7.14103,7.86212,7.75584
2477438,5.62721,5.47763,5.95105,5.4127,4.77457,4.15372,5.09462,5.10198,4.77457,4.15372,5.09462,5.10198,5.05761,5.88196,5.29639,5.36424,4.62223,5.07217,5.46275,5.45193,6.08405,5.82959,5.96656,5.57158,5.17613,5.14126,5.62287,4.77438,5.89416,5.75242,5.24782,5.51952,4.82333,5.66191,5.70098,4.831,5.42118,5.85481,4.79642,5.64531,5.60971,5.88912,5.33268,5.06233,5.64344,5.36278,5.22429,4.71972
2926969,6.44908,6.80118,7.32662,7.64533,7.10296,6.82657,7.37525,7.58363,7.10296,6.82657,7.37525,7.58363,8.2052,7.64153,7.45409,7.14337,7.66278,7.0306,7.62659,7.77732,7.4381,7.13973,6.83087,7.06206,7.75386,7.19822,7.30035,7.1292,7.10612,7.21663,6.92815,7.06093,7.51629,6.6509,7.48936,6.84792,7.88437,7.44689,7.31053,7.5724,7.78018,7.02321,7.8232,7.55249,7.06019,7.76129,6.73021,7.76693
3026969,4.65587,5.00128,5.4985,4.64323,4.29861,4.50798,4.32009,4.46063,4.29861,4.50798,4.32009,4.46063,5.31171,4.98801,4.6749,4.729,4.86079,5.14953,4.69617,5.28898,5.13647,5.19405,4.86195,4.90895,5.47027,4.4205,5.43082,4.96229,4.86697,4.9991,5.01994,4.96065,4.60384,4.67223,4.87721,4.52075,5.11234,4.70324,4.58018,4.42397,5.35626,5.197,5.23153,5.53468,5.27782,4.47524,4.62486,4.76235
3796335,6.14094,6.42954,6.25805,6.36198,6.97164,6.65154,6.12785,6.36596,6.97164,6.65154,6.12785,6.36596,6.73103,6.47008,6.53582,6.27097,6.65748,6.87226,6.58166,6.19104,6.69495,6.89031,6.42928,6.82366,6.12954,5.9173,6.27567,6.1419,6.72761,6.77426,7.13464,6.67608,6.3869,5.63354,6.39995,6.42757,6.78305,6.44824,6.79849,6.45418,6.12679,6.6887,5.91864,6.64366,6.38977,6.32622,6.59473,6.88233
2622772,3.73965,3.99091,3.86125,3.63705,4.02326,3.52432,3.63874,3.42988,4.02326,3.52432,3.63874,3.42988,3.39021,3.81437,3.95645,3.49704,3.40638,3.67967,3.52461,3.48252,3.82142,3.77686,3.63435,3.90105,3.58125,3.59401,3.42322,3.39475,3.42349,3.67399,3.38806,3.19872,3.82071,3.50023,3.53254,3.55216,3.32445,3.82243,3.4367,3.75835,3.55302,3.59314,3.8932,3.93043,3.6974,3.59905,3.90353,3.49325
3636470,7.59518,8.03998,6.92071,7.82143,7.67475,8.4147,7.83482,8.00659,7.67475,8.4147,7.83482,8.00659,7.45113,7.33122,7.03702,7.50361,7.73843,6.99432,6.91847,7.03013,6.87395,7.04024,7.30561,6.65347,7.39716,7.06515,6.88986,7.58853,7.06286,6.87137,7.30717,6.43286,7.52784,6.56161,7.57977,7.25928,7.24664,7.56252,7.27119,7.2064,7.18385,8.04887,6.91391,7.26012,6.65843,6.8739,7.03296,6.57763
2952497,6.43383,6.27802,6.23126,6.66885,6.3215,6.47978,6.31656,6.5346,6.3215,6.47978,6.31656,6.5346,7.0428,6.91735,6.85496,6.67436,6.48033,6.12523,6.29998,6.70697,6.44085,6.64844,6.16691,6.51286,6.72247,6.4095,6.35331,6.58948,6.19571,6.69673,6.42984,6.39543,6.64971,6.47493,6.42994,6.30878,7.04109,6.80757,6.89289,6.21016,6.58888,6.20531,6.78587,6.82625,6.23265,6.66019,5.73667,6.74466
2367537,5.73256,5.7299,5.84205,5.82686,5.20854,5.92083,5.60299,6.21864,5.20854,5.92083,5.60299,6.21864,5.44144,5.53559,5.39637,5.42786,5.33232,5.38186,5.36895,5.34894,5.28621,5.26889,5.41245,5.32439,5.81046,5.72232,5.41674,4.92231,5.45927,5.72336,5.85869,5.37805,5.55873,5.62873,5.9408,5.79884,5.33513,5.53387,5.3725,5.52922,5.05568,5.13711,5.44055,5.22723,5.21672,5.35643,5.34868,5.16886
3332276,3.06091,3.52072,2.91192,2.96873,3.26364,2.75699,2.94472,2.80959,3.26364,2.75699,2.94472,2.80959,3.28186,3.05198,3.19597,3.50884,2.78515,2.95544,3.32067,3.59282,3.39054,2.96395,4.10324,3.97498,2.92253,3.45543,3.20348,3.19474,3.26339,3.09334,3.29057,3.61324,3.19074,3.40961,3.30264,2.87602,3.01458,2.92575,3.31605,3.79804,3.84663,3.25365,3.56377,3.27094,3.24424,3.08003,3.70452,3.68685
2427500,4.84322,5.4346,5.58466,5.10758,3.88951,5.50628,4.82367,5.043,3.88951,5.50628,4.82367,5.043,4.76863,4.64367,4.38099,4.58282,4.41325,4.05004,4.22012,4.27947,5.0068,4.90861,4.22131,4.0087,4.27345,4.43008,4.49663,4.04187,5.0832,4.50343,3.90611,4.29573,5.14237,4.2908,4.40758,4.4296,4.27832,5.09546,4.35865,4.09802,4.73833,4.97078,4.51761,4.0657,4.00734,4.20826,4.08672,4.24903
2647315,3.34563,3.54506,3.41161,2.93028,4.00612,3.18603,3.38463,3.1974,4.00612,3.18603,3.38463,3.1974,3.36316,3.32641,3.77017,3.46446,3.02467,3.76764,3.7844,3.37295,3.95458,3.86982,4.07807,3.69127,3.5087,3.47654,3.91896,3.42251,3.49788,3.30538,3.56837,3.4671,3.37706,3.37849,3.59758,3.03176,3.31057,3.20577,2.91389,3.90406,3.59019,3.68936,3.94285,3.63242,3.94118,3.61401,4.44791,3.6293
3136888,7.39983,7.41482,7.35098,7.68096,6.98909,7.13945,6.67989,7.05564,6.98909,7.13945,6.67989,7.05564,6.55655,7.00814,7.07562,6.84829,7.8155,6.8302,7.29243,7.24756,7.38622,7.31216,7.3678,7.83,7.46642,7.15527,7.72856,8.04769,7.52155,6.95745,8.05653,7.4739,7.5583,7.53848,8.02014,8.10943,7.48963,7.66448,8.12353,7.82749,6.00231,7.58395,7.30203,7.4986,6.79945,7.80843,7.8651,7.71648
3502149,2.74419,3.25939,2.86586,2.89054,2.92464,2.88131,3.19558,2.77504,2.92464,2.88131,3.19558,2.77504,2.97437,2.9005,3.01667,2.72032,3.26944,3.09364,3.2616,3.10314,3.08694,2.98681,3.25248,3.03388,3.08823,2.83859,3.19082,3.5763,2.92815,2.9845,3.07258,2.79338,2.98129,3.05669,3.38782,2.8962,3.01619,3.0537,3.1234,3.24882,3.38429,3.30213,2.9178,3.11008,3.19821,3.28771,3.32568,3.01596
2902559,10.5439,10.5009,10.453,9.98051,9.09136,9.83328,9.69339,9.80253,9.09136,9.83328,9.69339,9.80253,9.41367,9.29743,9.39575,9.54767,9.51934,9.40631,9.23948,9.43213,9.15204,9.37035,9.2053,9.22337,9.5833,9.49825,9.40244,9.62277,9.23783,9.29559,9.05387,9.23437,9.78387,9.45091,9.7429,9.78279,9.23842,8.85827,9.49242,9.42027,9.54029,9.83718,9.70439,9.55887,9.37198,9.84273,9.10643,9.48716
3831774,5.53231,5.48432,5.36723,5.87756,6.12908,6.10467,5.46344,6.0642,6.12908,6.10467,5.46344,6.0642,5.60729,5.67485,5.08566,6.00139,6.36296,4.92485,5.27751,5.09255,4.6951,5.13854,5.05262,4.92856,6.11029,6.04502,5.25076,6.59077,5.8146,6.27136,6.3856,6.13297,5.45462,5.79056,5.23352,5.685,5.36413,5.79601,5.82002,5.41475,5.06064,5.30649,5.25742,5.04033,5.00945,4.84635,5.4317,4.93924
3442205,6.1221,6.4449,5.73742,6.30581,5.80037,7.13124,6.31378,6.53717,5.80037,7.13124,6.31378,6.53717,5.39781,5.67431,5.51037,6.34009,6.90077,6.08902,5.68427,6.23703,5.81998,6.3292,6.72012,6.5559,6.55128,6.4574,6.3205,7.0228,5.87143,5.86583,5.77682,6.12215,6.11164,6.26655,5.22977,5.80062,6.38373,5.74581,6.8425,5.26154,5.99153,6.50963,6.27324,5.72719,6.45897,6.54581,7.56052,6.21724
3026988,7.83874,7.90466,7.69443,8.15033,7.26915,7.91696,7.87368,8.12014,7.26915,7.91696,7.87368,8.12014,8.20536,8.27606,8.16534,8.4325,8.37401,7.637,8.38269,8.16188,8.50682,7.59965,8.17971,8.00821,8.70278,8.60365,8.4079,8.21297,8.60479,9.0251,8.80084,8.7452,8.38728,8.13724,7.76505,8.22489,8.58588,9.03708,8.00899,7.60182,8.15083,6.88569,8.37146,8.24524,7.49475,7.79006,7.12132,8.03871
2453036,3.84202,3.98307,3.76812,3.75256,4.30206,3.92717,3.82525,3.58431,4.30206,3.92717,3.82525,3.58431,3.89172,3.96817,4.03903,3.79571,3.62246,3.91419,4.05773,4.45718,4.51741,4.20692,4.62326,4.39637,4.05994,4.08556,4.39713,3.86529,4.4174,4.11251,4.09879,4.14647,3.81123,3.5563,3.67865,3.81617,3.79385,3.99711,3.75163,4.08794,4.58882,3.86105,4.43107,4.36793,4.34751,4.42081,4.09209,4.43564
3466634,3.03047,3.54317,3.64211,3.07485,3.68472,2.80195,3.51573,2.99266,3.68472,2.80195,3.51573,2.99266,3.31011,3.35809,3.40957,3.38789,3.4181,3.95351,3.71632,3.59274,3.48207,3.70979,4.2601,4.1215,3.22958,3.43947,3.4308,3.78836,3.81498,3.41538,3.95782,3.60211,3.44146,3.40986,3.47666,3.32354,3.23222,3.22482,3.23734,4.38789,3.84339,4.00282,3.86034,3.73936,3.72527,3.73108,4.49167,3.805
3991650,5.7708,5.60979,6.12333,6.25959,6.61633,6.42242,6.52079,6.43487,6.61633,6.42242,6.52079,6.43487,5.78576,5.81707,5.76139,5.83889,6.3563,6.0918,5.73905,5.57186,6.1352,5.96631,5.81324,5.64655,5.83988,5.88839,5.53946,5.6664,6.37627,6.41439,6.51773,5.64643,5.92172,6.1296,5.83108,6.11685,6.91336,6.60591,6.35238,5.61816,5.87034,6.25984,5.34988,6.2131,5.79137,6.03362,5.62144,5.86541
3966225,7.22916,6.45032,6.9239,7.21552,7.15216,7.46048,7.0343,7.4213,7.15216,7.46048,7.0343,7.4213,7.15784,6.99427,7.23256,7.37629,7.14061,7.04556,7.08429,7.37034,5.11765,4.66443,5.7118,4.91493,7.85927,7.48185,7.9181,8.04547,5.15065,4.95886,5.34766,4.59825,6.84648,7.91771,6.14848,7.05339,6.59136,6.27629,7.45887,7.21057,7.16826,6.58002,6.52198,6.82038,6.72322,5.9694,6.27692,7.34004
2403080,3.67609,3.65122,3.89933,3.40755,3.76084,3.57855,3.62916,3.50074,3.76084,3.57855,3.62916,3.50074,3.92344,4.0887,3.88714,3.55593,3.56463,3.95551,3.74105,3.86604,4.1888,3.8435,3.91734,4.17148,3.68133,4.09148,3.75665,3.65794,3.84159,4.28121,3.95076,4.03084,4.04837,4.06956,3.99599,3.6523,3.67085,3.71304,3.54193,4.1761,4.39607,4.10426,3.90112,3.66851,3.75528,4.06728,4.48373,4.29111
2867145,7.10602,7.12441,7.10642,7.48514,6.6142,7.22136,6.80193,7.16415,6.6142,7.22136,6.80193,7.16415,6.76871,6.75377,6.15618,6.56856,6.79838,6.23056,6.41048,6.3626,6.40776,6.23552,5.57245,6.60121,6.68133,6.86016,6.80946,6.46792,6.4629,7.13959,6.88694,6.26932,7.1808,6.42832,6.64954,7.04785,7.18192,7.1623,6.70346,6.29981,6.24037,5.96765,6.85381,6.51718,6.24584,6.63537,5.83902,6.52869
3576545,5.23484,5.42629,5.28936,5.36534,5.79852,5.59101,5.45561,5.68964,5.79852,5.59101,5.45561,5.68964,5.59814,5.20391,5.66263,5.22275,5.93305,5.12091,5.34748,4.9713,5.69617,5.63211,5.61961,5.84051,4.98504,5.23872,4.9294,5.24796,6.2484,5.85081,6.15583,5.64713,5.03199,5.37186,5.50754,5.54076,6.34722,6.34853,5.42466,5.26215,5.33724,5.28186,5.0934,5.14379,5.0889,5.23341,5.48806,4.92375
2842624,3.9892,3.9413,4.10087,3.71655,4.04746,3.79271,3.98036,3.82816,4.04746,3.79271,3.98036,3.82816,3.90142,4.23087,3.97782,3.68738,3.77404,4.27927,4.09294,3.95933,4.31374,4.4673,4.47821,4.59936,4.01212,4.1784,4.22215,4.04679,4.05565,4.33065,4.07138,4.36915,3.93503,4.09802,3.83168,3.78469,4.15563,4.09371,4.0181,4.32911,4.16583,4.10661,4.51017,4.06977,4.1945,4.25076,4.80641,3.9797
2902574,4.79094,5.73649,5.32594,4.80907,4.03868,4.52138,3.77264,4.81088,4.03868,4.52138,3.77264,4.81088,5.61601,5.06982,5.3798,5.45702,5.50052,5.20252,5.62227,5.54446,6.99711,5.95146,5.45702,4.9335,6.6251,5.67815,5.9024,5.98681,7.5589,7.59417,7.08674,7.29936,5.42253,5.33132,4.8635,6.61191,5.3935,5.76072,5.36464,5.94733,5.18704,4.62783,5.1886,5.73307,6.23961,5.17886,4.54072,5.89312
2392985,4.11887,3.89647,4.27272,3.75355,4.23211,3.88237,3.73017,3.76042,4.23211,3.88237,3.73017,3.76042,4.59693,3.97558,4.36973,3.88369,4.09836,4.53684,4.4649,4.34525,4.73243,4.93887,4.95749,4.56981,3.76739,4.22534,4.05295,3.99464,3.84022,3.95564,4.09844,4.37694,4.30535,4.53989,4.18537,4.46923,4.31029,4.04514,3.9242,4.49553,4.13911,4.4801,4.82182,4.20126,4.61006,4.42276,5.06793,4.54904
3332298,3.07826,2.71983,2.72636,2.81129,3.0637,2.67864,3.7052,2.84512,3.0637,2.67864,3.7052,2.84512,3.27036,3.32802,2.77425,2.95095,2.7228,3.13632,2.88061,2.77617,2.84524,3.3484,2.96338,2.78888,2.71023,2.8019,3.41416,3.00879,3.17486,3.11718,2.80925,2.89032,2.89395,3.22745,2.65557,3.58134,2.66265,2.86749,2.90539,3.07247,3.1916,2.78779,2.85234,2.8665,2.78264,2.96931,3.63088,2.62034
3806366,3.17653,3.39237,3.37516,3.2927,3.57735,3.3044,3.36358,3.25899,3.57735,3.3044,3.36358,3.25899,3.56463,3.33493,3.29424,3.52147,3.27695,3.56966,3.41971,3.29456,3.60227,3.68691,3.84581,3.91435,3.50824,3.61468,3.57526,3.58578,3.66465,3.5654,3.68243,3.60967,3.4219,3.64495,3.27669,3.42193,3.54278,3.27644,3.42456,3.68455,3.56194,3.85523,3.75253,3.65518,3.73967,3.55419,3.99347,3.65877
3222404,3.04093,2.87619,2.84377,2.79768,3.04701,2.86424,2.88534,2.71519,3.04701,2.86424,2.88534,2.71519,3.66888,3.22404,3.97126,3.13066,3.64888,4.22766,4.06153,4.16028,4.04951,3.56876,3.95116,3.44353,3.24169,3.84073,3.75628,3.48808,4.20022,3.37657,3.32707,4.05799,3.72389,3.65828,3.95561,3.90867,3.74689,3.56388,3.85258,3.84184,3.81177,4.00249,3.37032,3.53726,3.28318,3.25837,3.72186,3.47048
2452948,3.09511,2.85056,2.88408,2.75517,3.05421,2.75838,3.00349,2.84919,3.05421,2.75838,3.00349,2.84919,3.09119,3.43631,3.65493,2.89332,3.12057,3.61267,3.18717,3.19904,3.44129,3.23484,4.21164,3.62883,3.2924,3.56583,3.17279,3.06074,3.11617,3.61885,3.58399,3.17814,3.05317,3.57639,3.37616,2.98598,3.33787,2.99205,3.34367,3.90593,3.66866,3.49389,3.97895,3.3721,3.25067,3.43385,3.8103,3.7888
3721886,5.24215,5.49863,5.58175,5.1075,5.38512,5.39152,5.65024,5.53505,5.38512,5.39152,5.65024,5.53505,5.40964,5.77489,5.55336,5.67911,5.62058,5.50375,5.54003,5.46713,4.98107,5.14912,4.99162,5.44386,5.59359,5.47446,5.52092,6.19169,5.37942,5.10649,5.26797,5.26258,5.88256,4.94323,5.3472,6.0185,5.16849,5.10355,5.41015,5.27235,5.68298,6.01036,5.34732,5.60357,5.24803,5.26232,5.33066,5.03832
3661940,11.4627,11.2781,11.1904,11.4873,11.5271,11.5028,11.3384,11.5586,11.5271,11.5028,11.3384,11.5586,11.3712,11.3202,11.2416,11.4523,11.6769,11.4229,11.4879,11.3651,11.3096,11.3135,11.0018,11.1936,11.8126,11.7538,11.8191,11.9816,11.3705,11.2657,11.4118,11.1345,11.6841,11.6162,11.3499,11.7116,11.6279,11.773,11.6842,11.3516,11.5042,11.3616,11.5338,11.6255,11.3042,11.3006,11.2439,11.1446
3662041,6.32659,5.67009,6.00075,6.33285,6.47333,6.92912,6.95097,6.84758,6.47333,6.92912,6.95097,6.84758,6.1195,6.66146,6.37674,6.15815,6.40435,5.96288,6.17608,5.9949,6.09329,5.59441,5.98028,5.33992,6.22108,6.69146,7.10539,7.15609,6.23279,6.22746,5.64857,5.85657,6.20878,6.30243,6.61522,6.87238,6.00786,6.42303,6.143,6.35068,5.78375,6.58416,5.908,6.03648,5.51552,5.48653,5.94225,5.26129
3416702,3.28574,3.65821,3.08255,2.96107,3.06716,2.76726,2.98793,2.86997,3.06716,2.76726,2.98793,2.86997,3.11143,3.20719,3.74418,3.44939,3.04298,3.15821,3.29015,4.32237,3.02039,3.27557,3.28897,2.90891,2.82548,3.06884,3.41028,3.09364,2.88281,3.01228,2.98739,3.31336,3.2331,3.03476,3.15974,3.31314,2.86774,2.82774,3.22851,3.67854,3.27921,3.48254,3.2697,3.21544,3.33335,3.19477,3.69302,3.0327
2817212,3.32157,3.67486,3.76126,3.35827,4.19395,3.59843,3.55799,3.17759,4.19395,3.59843,3.55799,3.17759,5.01725,4.84892,4.5471,4.60139,4.0898,5.01852,4.78424,4.76683,4.74834,4.79398,5.37328,4.79012,4.6114,4.60501,4.88014,4.48333,4.86467,4.70405,4.65905,4.51329,4.15854,4.87938,4.96866,4.21348,4.75362,4.1284,4.56064,4.8409,4.99889,3.87479,4.29482,4.0677,4.84038,4.73854,5.31748,4.70098
3077072,3.41771,3.79611,3.5466,3.30816,4.19474,3.31261,3.62888,3.21416,4.19474,3.31261,3.62888,3.21416,3.78869,3.92968,3.68698,3.64703,3.30568,4.15513,3.76661,3.74269,4.00602,3.88626,4.09735,3.98539,3.61486,4.01947,3.80227,3.62379,3.85927,3.81955,3.67087,3.62661,3.8041,3.84988,3.94634,3.37619,3.75842,3.8006,3.28946,4.14488,4.14706,3.8925,3.84693,4.12184,3.86136,3.95656,4.64387,3.82047
3636522,9.31222,8.48568,9.13978,9.44425,10.0144,9.84305,9.62093,9.58135,10.0144,9.84305,9.62093,9.58135,8.59633,8.50535,8.05313,8.53281,8.94615,8.42671,8.82661,8.3683,7.42369,8.13362,7.71197,7.18052,8.49693,7.7608,8.23018,8.76422,8.11824,8.35423,8.23493,7.62044,8.50841,8.43853,8.31122,8.51297,7.81418,8.30339,8.35708,8.31393,8.40868,7.88612,8.44511,8.63529,7.77925,7.23557,7.11149,7.72381
2403099,3.31331,3.17904,3.12576,3.55452,4.29299,3.49669,4.1413,3.61103,4.29299,3.49669,4.1413,3.61103,3.6039,3.96439,4.14477,3.6811,3.34006,3.80575,3.44289,3.83552,4.03092,3.96913,4.91054,4.26331,3.80342,3.60417,4.43654,3.68864,4.27967,3.91575,3.46334,4.29161,3.28144,4.57651,3.80024,3.28142,3.75457,3.96094,3.74872,4.19824,4.02116,4.69361,3.86408,3.69136,4.08483,3.88035,4.43021,3.81942
2672774,4.95214,5.01625,4.51663,4.51289,4.47646,4.10681,4.39143,4.06155,4.47646,4.10681,4.39143,4.06155,4.28474,4.5474,4.2202,4.65404,4.1746,4.25198,4.35656,4.42216,4.75148,4.95484,4.49699,4.82684,4.53006,4.61801,4.44517,4.17413,4.43121,4.23939,4.25249,4.54194,4.2673,3.981,4.33659,4.38861,4.58817,4.37654,4.43523,4.72429,4.46677,4.50359,4.96152,4.22373,5.06507,4.59429,5.276,4.36253
2697308,3.33286,3.03658,3.17267,3.01504,3.89801,3.20383,3.46992,3.20783,3.89801,3.20383,3.46992,3.20783,3.76137,3.32127,3.46483,4.04562,3.39999,4.33879,4.04752,3.78064,3.86353,3.56821,4.27783,4.62655,2.88873,3.68802,3.72043,3.46352,3.42155,3.72926,3.50162,3.73369,3.89113,3.96171,3.85346,3.08185,3.59025,3.39502,3.40598,3.89894,4.4305,3.76563,4.01451,3.63416,4.09646,4.07342,4.50397,4.12589
2403111,6.22683,6.11799,6.1203,5.87723,5.17975,6.06121,6.57343,6.39522,5.17975,6.06121,6.57343,6.39522,5.38361,5.61378,5.59737,5.46825,5.45407,5.66047,5.41644,5.54647,5.59111,6.14424,5.8665,5.92152,5.49268,6.21131,5.51171,5.15986,6.35271,5.9095,6.07464,6.59185,5.72938,5.98478,5.55592,5.65044,5.49006,5.93199,4.98039,5.00631,4.91174,4.63875,5.47777,5.36981,6.00408,5.82644,4.98183,5.76684
2562867,7.79598,7.57504,7.29752,8.03781,7.75563,8.30665,8.34119,8.24239,7.75563,8.30665,8.34119,8.24239,7.38054,7.27094,7.44711,7.42389,7.46515,7.55476,7.40569,7.59251,8.01052,7.41695,7.67603,7.09462,7.40118,7.41996,7.37329,7.33423,7.85368,8.16475,7.69048,7.71044,7.59623,7.57275,7.21938,7.57804,7.62308,8.31172,7.38194,7.22363,6.88702,6.78163,7.21334,7.21418,6.92984,7.20058,6.41416,7.07541
3332325,3.14376,3.23047,3.0617,2.69494,3.25635,2.71705,3.09585,2.7314,3.25635,2.71705,3.09585,2.7314,3.27493,3.33094,3.58364,2.98677,2.74241,3.72302,3.29096,3.35772,3.07844,3.23295,4.11385,3.25461,2.88518,3.23882,3.35308,3.01652,3.16733,3.42982,3.29076,3.57508,2.73297,3.5555,2.99019,3.11692,2.98517,2.92414,3.07105,3.48641,3.51747,3.65763,3.58402,3.53785,3.48855,3.12944,3.96294,3.65332
3916290,2.81191,3.4427,3.13695,3.01169,3.24,2.76874,2.94249,2.94116,3.24,2.76874,2.94249,2.94116,3.67072,3.47452,4.31775,3.85354,3.70637,4.44041,3.35257,3.9276,3.85298,3.97227,4.31261,3.92233,3.69654,3.83774,3.85812,3.84223,3.81365,3.58523,3.5639,4.17657,4.13297,4.11116,3.89189,3.84873,3.44213,3.26987,3.57053,4.1416,3.72448,3.99611,3.94861,3.63878,4.06659,3.97798,4.44336,3.99962
2902593,4.25461,3.97397,3.62704,3.50875,3.81548,3.76951,3.91435,3.82919,3.81548,3.76951,3.91435,3.82919,3.85628,3.75792,3.74521,3.64064,3.57236,3.79267,3.76388,3.79157,4.2009,4.12088,4.01793,4.21862,3.59472,4.0165,4.03449,3.62706,3.87025,4.0909,3.74997,4.02604,3.52986,3.97045,3.85269,3.51013,3.89569,4.00152,3.6374,4.04542,3.8303,3.7818,4.36413,3.81951,4.28087,3.87324,3.84537,4.09899
2427538,3.28954,3.0731,3.12137,2.95309,3.39355,3.2984,3.05533,3.06735,3.39355,3.2984,3.05533,3.06735,3.95688,3.71611,3.73026,3.4148,3.37985,4.06315,4.15679,3.24306,3.93891,4.124,3.49727,3.60408,3.88321,3.9383,3.9088,3.77582,3.41361,3.60868,4.09781,3.53936,3.83847,3.47769,3.81226,3.7914,3.2715,3.77849,3.5394,3.36078,3.91012,3.96039,3.7608,3.54001,3.71928,4.84834,3.85147,3.66883
2453065,3.47551,3.18555,3.62619,3.38862,4.09985,3.4031,3.7712,3.54545,4.09985,3.4031,3.7712,3.54545,4.02002,3.74443,3.62473,3.39634,3.19916,3.83719,3.86036,3.56585,3.64928,3.3246,4.15261,3.83844,3.80175,3.56651,4.11154,3.62496,3.94719,3.4856,3.70639,3.85293,3.43162,3.61413,3.60988,3.17196,3.68956,3.62775,3.17474,4.00385,3.95176,3.40781,4.11926,3.71077,3.92314,3.75774,4.11981,3.83084
2902609,3.00856,3.3518,3.11929,3.04979,3.58673,2.98313,2.95629,2.92867,3.58673,2.98313,2.95629,2.92867,3.6842,3.65508,3.76837,3.26852,3.0752,3.89491,3.45413,3.75325,3.87919,4.24572,3.68626,4.77364,3.6268,3.34255,4.36039,3.5295,3.71391,3.78451,3.86126,3.90737,3.58843,3.37086,3.2823,3.26184,3.32595,3.57974,3.16686,4.04306,3.80585,4.28653,3.74716,3.4318,4.0514,3.80312,4.00582,4.07657
3332334,3.08567,3.38778,3.25431,3.00185,3.35139,3.01263,3.11347,3.17344,3.35139,3.01263,3.11347,3.17344,3.31224,3.20413,3.3404,3.46115,3.18373,3.37199,3.60038,3.20515,3.08116,3.54087,3.54113,3.28759,3.35383,3.41692,3.35945,3.6663,3.52109,3.44283,3.81955,3.45172,3.17117,3.44851,3.29237,3.38528,3.37943,3.23037,3.28307,3.70925,3.49216,3.4786,3.30313,3.53688,3.77741,3.47325,3.8597,3.67587
4016308,10.001,10.1176,9.89743,9.81936,9.82473,9.82413,9.36928,9.56771,9.82473,9.82413,9.36928,9.56771,9.57362,9.53186,9.46288,9.59724,10.0157,9.38617,9.48683,9.10352,10.0393,10.0375,9.46088,9.31103,10.1096,8.93451,9.23658,10.0089,9.69671,9.78781,9.97341,9.84336,9.44081,9.43481,9.39752,9.52673,10.0938,10.0129,10.2796,8.91819,9.69254,10.3108,9.37604,9.82455,9.14652,9.5297,8.90623,9.5223
2512930,5.97831,5.53828,5.34347,6.26545,5.17825,6.13901,5.53221,5.9487,5.17825,6.13901,5.53221,5.9487,4.99287,5.15568,5.06518,5.35652,4.8453,4.9213,4.99332,5.32615,5.96371,5.28764,5.19782,4.79457,5.54778,5.4648,5.3817,4.70294,6.01577,5.97997,5.35471,6.00539,5.43364,5.20429,5.45516,5.35159,5.25521,5.70455,5.1346,5.05357,5.05336,5.00846,5.32057,5.12321,5.03453,5.12322,4.05971,4.77472
2782694,3.6532,3.59659,3.82962,3.63589,3.61645,3.84289,3.685,3.75919,3.61645,3.84289,3.685,3.75919,4.05239,4.642,4.47451,3.83881,3.80047,4.42836,4.26343,4.47225,4.31949,4.21034,4.62139,4.24451,4.2656,4.25878,3.99062,3.72465,3.71671,4.09069,3.92141,3.67254,4.07114,3.97134,4.08167,3.90275,3.8973,4.18075,4.26555,3.90826,3.99251,3.73505,4.72881,4.40628,4.16367,4.13307,4.89508,3.82061
3612113,2.77665,2.65245,2.5996,2.64075,2.79725,2.64907,2.87185,2.69905,2.79725,2.64907,2.87185,2.69905,2.9459,2.84945,2.95516,2.85358,2.91904,3.13584,2.7686,3.06666,2.72301,3.85997,3.34506,3.12273,2.76316,3.19353,2.82097,2.86562,2.91739,3.15159,2.84489,3.03096,2.90479,3.21329,2.7462,2.8035,2.86042,2.70008,2.91235,3.26778,3.04662,3.01398,2.98628,2.96946,3.33812,2.79432,3.26002,2.96974
3831831,4.16789,4.75643,4.51493,4.22037,4.08072,4.15143,4.4683,4.29172,4.08072,4.15143,4.4683,4.29172,4.4652,4.83091,5.09479,5.30774,5.15366,5.18312,5.28246,5.1509,4.75232,4.5068,4.77213,4.87561,5.36629,5.48087,5.05353,5.8764,4.99219,4.70126,5.06881,4.96894,4.77618,5.22132,4.83704,5.23926,4.62198,5.10129,4.80302,5.08665,5.25812,4.72795,4.61369,4.63557,5.26307,4.77786,5.42404,4.6721
3442249,8.74279,8.42651,8.73072,8.57908,8.17942,8.24538,8.13279,8.1355,8.17942,8.24538,8.13279,8.1355,9.59445,9.62574,9.28589,9.35973,9.49525,9.80797,9.43829,9.3746,9.99035,10.0353,9.89359,10.0315,9.29812,9.25118,9.61595,9.88164,9.75067,9.39844,9.71202,9.142,9.54415,8.91452,8.4838,9.63548,9.8564,9.86003,9.34843,9.28578,8.94018,7.83487,8.53533,8.60342,9.27432,9.3199,9.73111,9.03535
2452977,3.44116,3.74378,4.00718,3.37418,3.8143,3.55155,3.45339,3.19832,3.8143,3.55155,3.45339,3.19832,3.51519,3.95174,4.0013,3.77894,3.53639,3.62879,3.87309,3.35649,3.71544,3.96007,3.93605,4.32267,3.59219,3.67828,4.06125,3.42744,3.42462,3.81325,3.45661,3.7323,3.40616,4.22437,3.24719,3.41898,3.63998,3.78781,3.38866,3.80525,3.73159,3.97612,3.79403,3.3305,3.81691,3.80576,4.08937,3.53037
2343170,7.7337,7.52647,7.40612,7.72983,7.3903,7.96228,7.80371,7.60491,7.3903,7.96228,7.80371,7.60491,6.69124,7.10177,6.93555,7.01258,7.06364,6.55923,7.11338,7.01381,7.00756,6.47088,6.45041,6.78817,7.11485,6.93963,7.2014,7.06181,6.94644,7.23464,6.99118,6.36845,7.54054,7.48132,7.11663,6.97013,7.12339,7.28591,6.84927,6.53023,6.90812,7.10684,7.10869,6.97149,6.48961,6.60519,5.85093,6.42734
3721926,8.93174,8.46003,8.17237,8.59579,8.63424,8.00022,8.67153,8.44464,8.63424,8.00022,8.67153,8.44464,8.48378,8.49747,7.97151,8.55452,8.24394,8.36694,8.3264,8.39383,6.75887,6.38745,5.95166,6.24761,8.74275,8.71809,8.64666,9.33238,7.98257,7.17238,7.60832,7.63229,8.74413,8.32806,8.04999,8.2132,7.56038,8.15019,8.29232,7.64337,8.60767,8.47296,8.15843,8.14999,7.44566,7.56092,8.14533,6.85613
2757278,4.34423,4.63243,4.21136,3.99299,4.0195,4.08252,4.21196,4.31627,4.0195,4.08252,4.21196,4.31627,3.93451,4.17441,3.56691,3.76898,3.66695,3.9884,3.56261,3.82534,4.10728,4.06491,4.19661,4.32325,3.60281,3.95163,4.17479,4.05656,4.29782,3.97638,3.85663,4.74252,3.94241,3.75423,3.84502,3.17173,3.97204,4.16014,4.09993,3.9765,4.19446,3.77137,4.155,4.11053,4.2749,4.00188,4.2522,4.12284
2697331,3.78616,4.23617,3.76839,4.01039,3.3198,3.37781,3.60742,3.51882,3.3198,3.37781,3.60742,3.51882,4.0513,4.56889,4.35962,4.57434,3.98172,4.47886,4.36414,4.38707,4.83802,4.14669,4.6663,4.2586,4.32357,4.39034,4.60402,3.80767,4.28255,4.17033,4.17811,4.26415,4.36692,4.08901,4.63006,4.27945,4.38657,3.94953,4.25601,4.16885,4.09042,4.5636,4.51464,4.59034,4.49182,4.38662,4.62882,4.35685
4016319,2.86808,3.16728,2.90648,2.73717,3.13565,2.89004,2.73078,2.69266,3.13565,2.89004,2.73078,2.69266,3.02266,3.04474,3.54755,3.12758,2.88883,3.52499,2.93682,3.2715,3.25397,3.1884,3.3073,3.27985,3.41699,3.89244,3.10691,3.26616,3.20899,3.0676,3.08353,3.40365,3.26109,3.33229,3.17945,3.3751,3.11607,3.02033,2.86839,3.58561,3.36333,3.28765,3.39312,3.25525,3.45774,3.12891,3.61579,2.92823
3881786,3.53768,3.52045,4.1841,3.56525,3.65817,3.90354,4.01157,3.88573,3.65817,3.90354,4.01157,3.88573,3.63178,3.84731,4.02596,3.30605,3.91584,3.58809,3.59448,3.70129,3.6144,3.76028,4.19031,3.48697,3.58276,3.633,3.65401,3.52392,3.55615,3.51482,4.2822,3.64093,3.421,3.51713,3.40021,3.64057,3.5711,3.70665,3.84796,4.15527,3.75538,3.76126,3.56367,3.68504,3.64858,3.75194,3.78998,3.7899
2367599,3.15593,3.77051,3.31669,2.7678,3.44361,3.01837,3.29727,3.01635,3.44361,3.01837,3.29727,3.01635,3.21029,3.33453,3.40176,3.07843,3.09883,3.50305,3.61655,3.35243,3.7318,3.5163,3.46994,3.52412,3.42982,3.23145,3.74875,3.36631,3.36815,3.29726,3.14712,3.30956,3.35068,3.3159,3.54366,3.20142,3.33107,3.25975,3.26728,3.5099,3.55792,3.2922,3.72411,3.16243,3.65366,3.49303,3.66807,3.46967
3382296,5.24908,5.47895,5.76486,5.45238,5.11637,5.06276,5.06835,4.87319,5.11637,5.06276,5.06835,4.87319,4.46462,4.97268,4.74449,4.87335,5.15574,5.26385,5.03059,4.77424,5.10126,5.12552,4.87464,4.89216,5.07121,4.98011,4.80791,5.20329,4.6932,4.19475,4.81983,4.69556,4.88572,5.44121,5.16557,5.21897,4.71045,4.49662,5.21775,5.08311,5.30379,5.42247,4.95328,5.048,4.87571,4.51423,5.0382,4.63082
3416733,3.08239,3.44019,2.85864,2.78696,3.51959,2.70838,3.15735,2.77238,3.51959,2.70838,3.15735,2.77238,2.85869,2.72768,2.87785,2.74524,2.77781,3.09143,2.96448,2.93027,2.98352,3.0078,3.08796,3.17682,2.97034,3.04216,2.72174,3.02859,3.0502,3.13497,3.37953,3.14891,2.92819,2.69122,2.80459,2.79734,2.73084,2.97704,2.96253,3.39402,3.44504,2.90281,3.06022,3.11766,3.35987,2.82793,2.93512,2.97287
3991698,9.58821,9.42894,10.063,9.40594,9.47501,9.69436,9.4585,9.24315,9.47501,9.69436,9.4585,9.24315,7.7872,8.52255,7.82366,8.45392,8.56436,7.50711,7.90445,7.72516,8.9933,8.43798,8.22637,7.98478,8.43708,7.89796,7.92134,8.31186,9.21443,9.23261,9.56489,8.87252,7.95826,8.00089,8.15523,8.08004,9.4157,9.61596,8.5658,7.83232,8.07734,8.36252,7.83275,7.99311,7.68029,7.72802,7.15849,7.44577
3162486,3.56675,3.88898,3.79786,4.04179,3.56465,3.50154,3.16827,3.33749,3.56465,3.50154,3.16827,3.33749,3.36826,3.58611,3.81897,3.50747,3.59609,4.14139,3.65414,3.77005,3.47661,3.89923,3.99297,3.63485,3.22276,3.52484,3.25612,3.57114,3.59331,3.21676,3.44746,3.39974,3.49256,3.59847,3.74048,3.36673,3.65263,3.48394,3.67258,3.80745,3.66406,4.00809,3.78276,3.40703,3.59692,3.51244,4.25914,3.59195
3466687,3.04534,3.28995,3.42868,3.05921,3.32268,2.94518,3.09936,3.0389,3.32268,2.94518,3.09936,3.0389,3.5889,3.59856,3.58901,3.63192,3.4546,4.00267,3.72719,3.51412,3.97666,3.64383,4.0613,4.03231,3.90376,3.67994,3.83186,4.11867,4.0834,3.62621,3.77074,4.14492,3.86084,3.98484,3.55893,3.58566,3.60645,3.6329,3.54277,3.85094,3.98528,3.77568,3.78245,3.91523,3.91637,3.70737,4.11514,4.00427
2427566,7.62949,6.44591,6.31606,7.83844,7.62699,7.26452,7.34539,7.32331,7.62699,7.26452,7.34539,7.32331,8.23914,8.43045,8.03257,8.50228,8.02299,7.6973,7.71204,7.87281,7.16995,7.41243,6.85467,6.8954,8.43406,8.51233,8.58114,8.34439,7.05655,6.7496,6.65618,6.24197,8.00895,7.58458,8.04114,7.93756,7.25414,7.33669,7.5285,7.50258,7.68235,7.52613,7.63424,7.73555,7.47814,7.43407,6.25222,6.99701
3416740,3.11542,3.60613,3.08342,2.8208,3.04528,2.62516,2.87044,2.82503,3.04528,2.62516,2.87044,2.82503,2.70744,2.75185,2.74549,2.89764,2.77595,3.32053,2.76911,3.20562,2.85052,3.04841,3.12608,3.09945,2.96626,2.73714,2.74546,3.09861,3.05764,3.10354,3.06858,2.85128,2.81463,3.05318,2.93689,2.77383,2.82165,2.78475,2.9073,3.44122,3.16199,2.93769,3.08957,2.90476,3.45706,3.11947,3.44788,2.99938
2902633,3.819,4.23479,3.93529,3.60121,3.82969,3.51123,3.71585,3.47481,3.82969,3.51123,3.71585,3.47481,4.15346,4.23406,4.21604,3.99125,4.05854,4.54234,4.13561,4.4683,4.49818,4.25844,4.67033,4.67435,4.02384,4.36723,4.39536,3.97571,4.35791,4.69464,4.3738,4.74746,4.28031,4.00815,4.56741,4.12338,4.09762,3.96813,4.05777,4.50686,4.31157,4.55378,4.40746,4.35647,4.41172,4.55507,4.6981,4.30621
3722039,4.61418,5.15124,4.4643,4.13237,4.38113,3.79877,3.95618,3.69795,4.38113,3.79877,3.95618,3.69795,3.72299,3.8834,4.38641,3.95285,4.35559,4.08488,4.01437,4.24565,4.5273,4.3475,4.73055,4.83489,3.86232,3.82391,3.99545,4.08039,4.37388,3.95232,4.03458,3.39634,4.12773,4.18179,4.64901,4.26806,4.84331,4.66778,4.04612,4.35285,4.08672,4.02632,3.73582,3.75631,4.23414,3.98689,4.03785,3.97875
2622859,4.43797,4.25992,5.19465,4.5271,4.24445,4.03488,4.28574,4.40268,4.24445,4.03488,4.28574,4.40268,4.33323,4.63419,4.26222,4.08331,3.92439,4.44616,4.52584,4.55626,4.63717,4.65123,4.7308,4.86082,4.69185,4.94841,4.66959,4.29416,4.2809,4.17044,4.10028,4.53807,4.77844,5.22542,5.09803,4.85958,4.36888,4.44247,4.20331,5.02693,4.56257,4.61984,4.42213,4.64493,4.68619,4.62118,4.61529,4.62143
2817251,3.63647,3.63697,3.53575,3.32529,3.62266,3.47891,3.33327,3.22975,3.62266,3.47891,3.33327,3.22975,3.41392,3.67759,3.72109,3.71557,3.29799,3.5423,3.70322,3.43727,4.11576,3.8658,3.64752,4.23451,3.79536,3.85424,4.01467,3.51908,3.54822,3.57999,3.40908,3.39841,3.28448,3.83994,3.70633,2.97708,3.55243,3.73576,3.44157,3.71246,4.10481,3.89754,3.45317,3.41238,3.74324,4.16454,4.07882,3.35923
3112543,6.52643,6.30612,6.67068,6.59101,6.5757,6.43741,6.50046,6.41726,6.5757,6.43741,6.50046,6.41726,6.35822,6.78254,6.72039,6.73522,6.396,6.49835,6.34155,6.56368,6.41562,6.19392,6.19853,6.12096,6.78688,6.69277,6.96807,6.30836,6.35095,6.45597,6.45076,6.19707,6.76129,6.31155,6.75166,6.34599,6.11326,6.69177,6.65945,6.45802,6.20394,6.07163,6.87335,6.63319,5.82055,6.19805,5.64436,5.51095
2672821,5.34557,5.79941,5.61781,5.73356,5.45369,5.58935,5.32299,5.7342,5.45369,5.58935,5.32299,5.7342,5.63511,5.65947,5.69616,5.56258,5.3817,5.74438,5.24219,5.17658,5.3539,5.07501,5.27795,5.54314,5.33224,4.90653,5.02258,4.74663,5.2516,5.30211,5.33365,5.46478,5.18319,4.88644,5.45001,5.33574,5.09328,5.50663,5.24232,5.18651,5.29212,5.53965,5.23497,5.34112,5.20751,5.75558,5.57691,5.17527
3382319,4.68828,4.86054,4.59265,4.83458,4.98399,4.63816,4.86309,4.77566,4.98399,4.63816,4.86309,4.77566,4.29198,4.24232,4.66825,4.44905,4.6757,4.92559,4.87954,4.61862,4.68132,4.39798,4.52404,4.67118,4.4796,4.49666,4.42527,4.64952,4.90053,4.72463,4.53031,4.62287,4.59766,4.67932,4.24348,4.68433,4.52854,4.30027,4.61187,4.79548,4.70153,4.87123,4.58462,4.55013,4.85211,4.96459,4.63987,4.86141
2977122,3.55229,3.42432,3.71642,3.80854,3.37352,3.38298,3.44554,3.32827,3.37352,3.38298,3.44554,3.32827,3.95703,3.68236,4.2153,3.78951,3.25031,3.54169,3.42187,3.5715,3.57853,3.7966,4.13135,3.78568,3.23619,3.35215,3.6266,3.16181,3.42978,3.81236,3.52007,3.67841,3.72309,3.47564,4.03714,3.34209,3.49805,3.669,3.30522,3.48411,3.75119,3.24043,3.60848,3.61708,4.06793,3.63607,3.8288,3.6712
3796428,3.67564,4.09597,3.81296,3.93888,3.98351,3.95192,3.71773,3.8187,3.98351,3.95192,3.71773,3.8187,4.07804,3.59181,3.96582,3.86228,4.28983,3.91473,4.1317,3.84268,4.05134,3.94235,4.1239,4.06396,3.65108,3.97858,3.75382,3.96228,3.73714,3.55173,3.86282,3.63373,3.83809,3.93958,3.76815,4.00281,3.68939,3.67984,4.05027,3.98974,4.00662,4.0724,3.84053,4.25867,4.29641,3.872,4.22758,4.22239
3662086,6.07669,5.51305,6.06974,5.49001,4.82409,4.95081,5.2028,5.36952,4.82409,4.95081,5.2028,5.36952,6.41227,5.89261,6.00778,6.02541,5.73648,5.68352,5.55188,5.59432,6.45051,6.67173,7.36211,7.14761,5.73828,5.67605,5.51152,5.42119,6.91541,7.07108,7.14796,7.33914,6.01745,6.42524,6.39429,6.25552,6.81932,6.03201,6.27218,6.87814,5.36324,5.86729,5.70465,5.52074,6.32841,6.41072,7.23559,6.12003
3636562,3.23304,3.469,3.31643,2.96419,3.15962,3.04237,3.03952,3.04279,3.15962,3.04237,3.03952,3.04279,2.96879,3.0209,3.60567,3.0749,2.94984,3.43893,3.32227,3.06385,3.63606,3.45686,3.41837,3.4599,3.05884,3.08709,2.98192,3.13634,3.20306,3.33593,3.36289,3.60595,3.28493,3.50687,3.63034,3.1148,3.47524,3.36732,3.25222,3.25433,3.42372,3.29247,3.1668,3.56236,3.25517,3.39339,3.20632,3.27922
3002640,5.15948,5.0045,5.1346,4.97309,4.88847,5.13646,4.96451,5.34746,4.88847,5.13646,4.96451,5.34746,5.71871,5.43294,5.26463,5.34192,5.35882,5.06935,5.6853,5.38989,5.98567,5.7908,5.74209,6.01306,5.76725,5.62444,5.6157,5.13583,5.2952,5.54067,5.39373,5.3017,5.81818,5.53717,6.01412,5.94967,5.72983,5.43865,5.58946,5.49943,4.9318,5.01583,5.40161,5.16505,5.97684,6.15894,5.89823,6.40693
3526655,3.67054,3.61582,3.56461,3.58113,3.80204,3.43712,3.66365,3.22367,3.80204,3.43712,3.66365,3.22367,3.40512,3.11008,3.42082,3.28353,3.32984,3.21085,3.36133,3.24552,3.2104,3.78513,3.33488,3.52727,3.31371,3.40212,3.20169,3.28535,3.22771,3.29364,3.13965,3.16694,3.36669,3.15943,3.25797,3.4022,3.24277,3.4341,3.23983,3.43679,3.21876,3.31883,3.21769,3.19824,3.39091,3.35413,3.40671,3.46713
3077128,3.64265,3.6528,3.68518,3.65916,3.47601,3.5565,3.66715,3.5017,3.47601,3.5565,3.66715,3.5017,3.22157,3.72101,3.34769,3.36124,3.19198,3.1219,3.38765,3.35551,3.55871,3.69917,3.92457,4.00539,3.50909,3.92549,3.48389,3.37807,3.45977,3.67397,3.2816,3.19377,3.46685,3.5715,3.21578,3.17633,3.4558,3.35809,3.23016,3.65018,3.42212,3.36864,3.83384,3.33144,3.5021,3.66543,4.07259,3.36858
3662093,9.68725,10.3311,10.2747,9.13482,8.99569,8.73372,9.03901,8.85002,8.99569,8.73372,9.03901,8.85002,9.71529,9.67462,9.71677,9.81563,9.62202,9.59808,9.50484,9.5656,9.96564,9.90744,9.96654,9.81453,9.44982,9.62565,9.45691,9.56909,9.21396,9.08735,9.11479,9.64384,9.63672,9.46019,10.0605,9.96704,9.35379,8.91577,9.37962,9.20481,9.82609,10.4029,9.68479,9.94376,10.0182,10.0762,10.0372,10.1138
2403158,6.32589,6.58811,6.06473,6.6002,6.68349,6.5362,6.74411,6.70358,6.68349,6.5362,6.74411,6.70358,6.61215,6.59916,6.66131,6.06388,6.68106,6.57598,6.70181,6.72731,6.83319,7.00489,6.4904,7.12667,6.52621,6.48845,6.86041,6.93332,7.36896,7.11877,7.05697,7.22959,6.80841,6.44429,6.1254,6.25852,6.88572,6.9492,6.74583,6.21587,6.19352,5.83323,6.14139,6.31029,6.5079,6.49846,5.97675,6.37277
3246888,3.52046,4.02893,4.00565,3.74358,4.3548,4.16896,4.11537,4.07387,4.3548,4.16896,4.11537,4.07387,4.33104,4.19394,4.00388,4.15264,4.17456,4.47995,4.53121,4.72249,3.94635,4.49012,4.17264,4.138,4.22881,4.13516,4.32905,4.12177,4.19273,4.34144,4.26455,4.46008,4.43859,4.58643,4.847,5.09851,4.04989,4.30741,4.25834,4.52325,4.28368,4.35532,4.80715,4.59909,4.19102,4.22887,4.35858,4.54033
3662106,5.59459,5.81146,6.30538,4.85635,5.39048,4.64628,5.63485,5.61926,5.39048,4.64628,5.63485,5.61926,5.29735,4.40361,4.9323,5.22326,5.40136,6.1335,5.91575,5.52899,6.09142,6.37431,6.67589,6.63346,5.49777,5.27229,4.92753,5.60831,9.74605,9.54349,9.72451,10.0419,5.94365,6.19708,5.39112,5.72451,5.2427,5.33216,4.83114,5.87996,6.14859,5.67578,5.67134,5.48762,6.03985,4.89439,6.93521,5.21959
3721956,9.7113,9.70133,9.53647,9.67768,9.34231,9.35484,9.04949,9.56332,9.34231,9.35484,9.04949,9.56332,9.43844,9.70029,9.1292,9.61419,9.83673,9.43705,9.30746,9.21237,9.46638,9.60919,9.15084,9.25116,9.96337,9.90379,10.0563,10.3624,9.8359,9.73294,9.6578,9.76339,9.57157,9.40773,9.36104,9.99554,9.60668,9.61251,9.87851,9.25022,9.72617,9.64587,9.45044,9.7998,9.36128,9.45961,9.02027,9.25063
3442282,10.61,10.6882,10.5541,10.6432,10.6982,10.5866,10.5051,10.5772,10.6982,10.5866,10.5051,10.5772,10.4094,10.5418,10.1858,10.546,10.6994,10.2759,10.1958,10.1816,8.95086,9.16079,8.67272,8.65616,10.4244,10.3994,10.4487,10.7055,9.48307,9.45584,9.27348,9.00893,10.365,10.3066,9.95154,10.2498,9.13009,9.23611,10.1148,9.69573,10.3135,10.361,9.92031,10.236,9.15208,9.47032,8.64843,8.8307
2707359,6.14106,6.03391,6.07442,6.0513,5.31111,5.59126,5.20249,5.29377,5.31111,5.59126,5.20249,5.29377,5.46339,5.31736,5.39578,5.73563,5.39693,5.67181,5.23361,5.42394,5.96604,5.80127,6.13397,5.84711,5.34249,5.30038,5.35019,5.12905,5.77071,5.93063,5.96951,5.87966,5.65315,5.50343,6.01381,5.57686,5.77385,5.53487,5.20941,5.30701,5.48697,5.64638,5.15989,5.56903,5.43436,5.60617,5.82877,5.48144
3881824,6.7228,6.86048,6.06621,7.29532,7.15802,6.84006,6.7981,7.18499,7.15802,6.84006,6.7981,7.18499,6.97029,7.08863,6.85104,6.98727,7.29911,6.84481,6.64471,6.90219,6.77204,6.80354,7.07714,6.53038,6.69176,6.31494,6.19234,6.64218,6.73034,6.72625,7.20705,6.39155,6.75245,7.0839,6.61747,7.44735,7.11173,6.70848,6.64069,6.28541,7.19388,6.71996,6.71373,6.81587,6.98041,6.76683,6.90318,7.0696
2757319,7.72129,7.97582,7.91773,8.06538,7.63104,6.96449,7.36052,7.11193,7.63104,6.96449,7.36052,7.11193,7.01576,7.00552,7.32482,7.01775,6.87902,6.03368,6.90789,6.71346,6.72322,7.12549,5.75239,6.95904,7.17731,6.96745,7.01094,6.37273,7.60484,8.13604,7.78333,6.34681,6.9252,6.43833,6.96418,7.1377,7.51162,7.52212,6.73459,6.5774,6.40141,6.34352,7.25087,6.97626,6.72598,7.16328,5.63273,6.80842
2892652,6.01376,6.24913,5.45594,5.91572,5.39887,5.66876,5.71354,5.64168,5.39887,5.66876,5.71354,5.64168,4.8556,5.13084,5.1646,5.2701,4.90562,5.05347,5.1277,5.5941,5.80077,5.18897,5.29947,6.09012,5.35316,5.46879,5.10355,5.69945,5.08982,5.88966,5.22144,5.22447,5.63604,5.64713,5.65125,5.04882,5.15707,5.67729,5.18288,5.51991,5.2797,5.20669,5.36006,5.30634,5.88118,5.4015,5.74764,5.37108
3722060,6.81291,7.43986,6.97823,6.38863,6.54858,6.16978,6.37334,6.29202,6.54858,6.16978,6.37334,6.29202,6.89712,6.72549,7.16436,7.0338,6.52883,6.37007,6.40127,6.05857,5.75543,6.19612,6.39229,6.43365,6.93741,7.1185,6.76759,7.18482,6.27841,6.09666,6.07313,6.07775,6.7707,7.09951,7.00071,7.0511,5.92426,5.53488,6.87992,6.63111,6.05671,7.42342,7.05468,6.26202,6.04158,5.77253,5.84007,5.26537
2562932,4.51986,4.70862,4.83917,4.36479,4.17864,4.39474,4.45278,4.41105,4.17864,4.39474,4.45278,4.41105,4.56944,4.20007,4.27001,4.56521,3.91355,4.35054,4.16074,4.33058,4.68149,4.75282,4.67121,4.86351,4.39867,4.45953,4.64503,4.12755,4.33308,4.49629,3.83324,4.44939,4.18275,4.15289,4.38664,4.46222,4.81114,4.7972,4.1633,4.61545,4.48282,4.93249,4.8044,4.62553,4.83398,5.12886,4.75749,4.40291
2842707,6.2103,6.15651,6.93516,6.29733,5.49895,5.89723,5.73911,6.19331,5.49895,5.89723,5.73911,6.19331,6.22648,6.79507,5.93303,6.8316,5.80348,5.49311,5.97426,6.19402,6.04674,5.92655,5.99653,5.92586,5.85919,5.50682,6.25403,5.7935,6.04568,5.94192,5.60493,6.22767,5.59609,5.59566,6.19842,5.4833,5.7312,5.68822,6.04271,5.90481,6.53529,5.77375,6.13895,6.55259,6.26712,6.09626,5.70903,6.45933
3746489,3.8636,3.75448,3.91063,3.69956,4.24623,3.77813,4.09026,3.86814,4.24623,3.77813,4.09026,3.86814,3.63039,3.52001,3.67229,3.28573,3.64038,4.49913,4.0543,3.8904,4.17062,3.63326,4.33418,4.64179,3.74248,4.27175,4.10615,3.78421,4.06302,3.87866,3.62963,4.17303,3.80546,4.14016,3.73926,3.9508,3.67639,3.60135,3.59466,4.24533,4.23057,4.17371,4.50495,3.78733,4.19624,3.73912,4.98791,3.74943
3576633,3.14773,3.46647,2.95577,2.8281,3.08347,2.73692,3.09723,2.85345,3.08347,2.73692,3.09723,2.85345,3.3284,3.19983,3.75439,3.39121,3.2791,3.74987,3.16664,3.71827,3.40485,3.63056,3.99212,3.67038,3.44128,3.69285,3.34394,3.38084,3.4733,3.31137,3.77637,3.48821,3.66012,3.23845,3.61277,3.50719,3.27136,3.16686,3.15559,3.72055,3.62655,3.81198,3.59201,3.67319,3.47244,3.72623,3.90306,3.63975
2317686,6.78693,6.55154,6.16568,7.40869,7.03846,7.27684,7.61878,7.73186,7.03846,7.27684,7.61878,7.73186,7.66836,7.88012,7.95034,7.97118,7.75198,7.31639,7.95775,7.76112,6.14256,5.47031,6.22106,5.62966,7.87974,7.71715,7.7713,7.85835,6.41359,6.36062,6.43794,6.03939,7.60024,7.47849,7.39385,7.37391,6.94959,7.57454,7.36782,7.15835,7.87926,5.96563,7.47439,8.03016,6.5624,6.38874,5.94543,7.04472
2697372,4.12666,4.2108,4.52386,4.54254,3.97444,4.04551,3.78109,3.96285,3.97444,4.04551,3.78109,3.96285,4.40591,4.37921,4.62009,4.87833,4.24325,4.75017,4.62473,4.45341,4.83779,4.50759,4.8657,4.53241,5.24007,5.01374,5.20086,4.26699,4.36676,4.4923,4.36359,4.69485,4.59973,4.59298,4.68703,4.43952,4.5775,4.80768,4.71747,4.75782,4.73375,4.91313,5.11198,4.852,4.79068,5.0106,5.1319,4.81139
3162529,5.2085,5.0099,5.28924,5.09731,5.53364,5.86297,5.73252,5.79689,5.53364,5.86297,5.73252,5.79689,4.66928,5.1122,4.56387,4.30229,5.06226,5.13579,4.91473,5.14317,4.69504,4.5176,5.10844,4.68154,4.36386,4.56372,5.03562,4.50187,5.46297,4.88533,5.37681,5.16323,5.09162,5.30525,4.592,4.77579,4.80666,4.68835,4.58389,5.19712,4.42791,5.13546,4.38187,5.0026,5.55822,4.79918,4.98246,5.24193
3332388,3.08289,4.08272,3.70559,2.96815,3.21977,2.91102,3.10622,3.04689,3.21977,2.91102,3.10622,3.04689,4.06804,3.36481,3.58116,3.27223,3.39341,3.9121,3.98152,4.04742,3.72224,3.45529,4.21939,3.86214,3.71129,3.70034,3.2798,3.79593,4.27247,3.64942,4.02569,3.96347,3.86528,3.76272,3.73631,3.75349,3.13373,3.28251,3.3776,4.11504,3.67902,3.86273,4.07589,3.69155,4.28956,3.59875,4.0404,3.86087
3416773,3.28887,3.82933,3.47834,3.11446,3.51976,3.17905,3.21656,3.35218,3.51976,3.17905,3.21656,3.35218,3.34976,3.64333,3.65037,3.27582,3.246,3.84527,3.73144,3.54094,3.54596,3.34917,3.9594,3.9962,3.55023,3.44819,3.60015,3.79011,3.71006,3.69129,3.69894,3.83739,3.31558,3.89906,3.23666,3.01606,3.00124,3.35979,3.34384,4.46973,3.86389,3.62811,3.77634,3.89817,3.67033,3.67493,4.45523,3.65681
3612166,7.32361,7.67038,7.68722,7.13149,7.88539,7.77802,7.32248,7.53614,7.88539,7.77802,7.32248,7.53614,6.13768,6.68269,6.02785,6.35605,6.22973,7.44523,6.75574,6.56687,7.35243,7.59716,7.46258,7.02086,6.72929,6.98502,6.38079,6.88454,6.91611,6.14855,7.2395,7.16638,6.81044,6.40163,6.01236,6.92162,6.85416,6.23093,6.60168,7.02447,7.31357,7.16375,6.87027,6.74096,7.10922,6.77094,6.72545,5.80487
3502259,6.90921,6.85152,6.68545,6.84166,6.73668,6.89942,6.9203,6.88441,6.73668,6.89942,6.9203,6.88441,6.62333,6.46391,6.8402,6.8715,7.51031,6.78275,6.76209,7.05702,6.9908,7.13917,6.60384,7.22987,7.02644,6.42151,6.70563,7.03083,7.22053,6.83374,6.99654,7.37626,6.95323,7.04357,6.51499,7.53122,7.07677,6.80873,7.08553,6.45149,7.02455,6.74374,6.90986,6.98116,7.41339,7.38631,7.19667,7.67409
2343231,3.43598,3.61619,3.50512,3.17199,3.25802,2.82221,3.30075,3.30184,3.25802,2.82221,3.30075,3.30184,3.67463,3.90333,3.81345,3.3116,3.51991,4.19485,3.91188,4.06284,4.09853,3.22661,4.61924,4.28346,3.36684,4.13289,4.09712,3.45193,3.88392,3.79949,4.00554,4.40426,3.60556,3.8725,4.08451,3.38601,3.95382,3.55972,3.40581,3.69812,4.27352,4.52934,4.00919,3.95023,4.27373,4.18278,4.57484,4.38057
3027204,3.8641,4.01448,3.83958,3.54851,4.3034,4.06655,3.96326,4.11413,4.3034,4.06655,3.96326,4.11413,4.69928,4.26551,4.58917,3.99647,4.35032,4.32213,4.38997,4.46113,4.52594,4.26655,4.22426,4.22845,3.97673,4.06924,4.20307,3.74109,4.68103,4.50891,4.43979,4.65199,3.61733,4.19169,4.68107,4.18833,3.72802,4.10469,4.13419,4.23532,4.26629,4.14176,4.04284,4.38098,4.21337,4.04639,4.52272,4.35093
3332403,4.36715,4.33137,3.99389,3.6941,5.12146,4.38261,4.38059,4.44912,5.12146,4.38261,4.38059,4.44912,4.05109,3.88495,4.10877,3.8589,3.8004,4.13985,4.40364,4.13064,4.90505,5.1395,6.82512,5.64532,4.41982,4.36687,4.59281,4.77478,4.84963,4.31949,4.77536,4.89059,4.33413,4.72616,3.02224,4.53002,5.5267,5.27318,4.53631,4.44726,5.02215,4.25754,4.26618,4.79158,4.82956,4.1651,5.33164,5.07021
3806459,6.44119,5.35524,6.07336,6.35257,6.48532,6.23008,6.67829,6.77842,6.48532,6.23008,6.67829,6.77842,6.64348,6.98664,6.57651,7.48637,6.75735,6.47833,6.3253,6.57204,5.53052,6.25258,5.5801,5.90593,7.25469,6.88535,6.87754,7.34158,5.32563,5.05513,5.45452,4.87178,6.48491,6.19554,5.61527,6.30651,5.85636,6.24533,6.37355,5.8565,6.98853,6.15515,6.22208,6.41896,6.1713,6.11815,6.28682,6.39036
3941793,5.41302,5.85261,5.65374,5.28687,5.65278,5.32375,5.67601,5.7459,5.65278,5.32375,5.67601,5.7459,5.25767,5.14759,4.78924,4.6481,5.29351,5.18812,5.23274,5.18814,5.83246,5.6731,4.7684,5.25376,5.06238,4.59762,4.74939,5.02043,5.19329,5.41762,6.0091,5.48281,5.24777,5.00162,4.75706,5.1934,5.00782,5.03838,5.00973,4.77349,4.67034,3.94534,4.46746,4.91698,4.88148,5.76215,4.73434,5.28181
3662130,2.79761,3.08683,3.01467,2.82435,3.68496,2.93001,2.68589,2.6863,3.68496,2.93001,2.68589,2.6863,3.26815,3.41187,2.67175,3.39755,3.06794,3.20992,3.11419,3.45712,3.52954,3.14915,3.16374,3.19243,2.98801,3.10992,2.8769,2.91258,3.29341,3.06108,3.71441,4.25016,5.31725,5.75021,4.62237,4.27444,2.95743,2.71399,3.13,3.57578,3.48664,3.59345,3.38447,4.05218,4.36571,2.7964,3.29522,3.37684
2672857,7.16248,7.29046,7.12344,7.1518,6.1005,7.10152,6.60784,6.73186,6.1005,7.10152,6.60784,6.73186,5.88929,6.06662,6.123,5.82068,5.55166,5.69474,5.95177,5.84441,5.95005,5.96457,6.00065,6.29472,6.18351,6.46997,6.17403,5.91221,6.05257,5.96515,5.81466,6.26573,5.91512,5.59021,6.00734,5.93086,5.98932,5.93846,6.20762,5.72577,5.93796,5.96405,5.99219,6.15938,6.2135,6.39963,6.01309,6.00942
3466740,6.60518,5.98043,6.23508,6.96917,6.91181,7.63694,6.82891,6.93568,6.91181,7.63694,6.82891,6.93568,5.70086,6.24376,5.60643,6.35019,6.42101,5.2071,5.70524,5.34495,5.87411,5.37228,5.53415,5.42941,5.90186,5.86742,5.82794,6.22967,5.74178,5.54505,5.50019,5.04844,5.69112,5.48854,5.42495,5.96131,6.43559,6.40209,6.3908,6.17016,5.38772,6.23868,5.62707,5.80552,5.61083,5.59129,5.02959,5.82225
2817291,6.37274,6.09851,6.26619,7.14052,6.43347,6.56128,6.30755,6.45227,6.43347,6.56128,6.30755,6.45227,6.60483,6.91418,6.5725,7.18942,6.40892,6.29336,6.93491,6.43951,7.26038,6.52732,7.04636,6.6454,7.55979,7.27808,7.54891,7.3683,6.74338,7.00453,6.99027,6.76251,7.42205,6.80908,6.06886,6.92016,7.2537,7.59948,7.01655,7.12012,6.0286,5.48613,6.43297,6.67241,6.60438,5.9443,6.25196,7.08143
2427619,5.53742,4.845,4.64438,6.18734,5.32508,6.04125,5.62801,6.49162,5.32508,6.04125,5.62801,6.49162,5.89755,5.84837,5.47394,5.93582,5.88974,5.97443,5.68294,5.38408,5.45887,5.51504,5.11663,4.9894,6.12501,5.16565,6.22371,5.87795,5.38347,5.17005,5.68663,5.6834,5.40723,4.7551,5.44338,5.28791,6.71156,6.86957,6.47293,5.28987,5.43134,4.74888,5.72746,6.13348,5.299,5.55621,4.79638,5.03752
3186966,4.70344,5.09589,5.28144,4.47442,6.09359,6.24114,6.43027,6.16389,6.09359,6.24114,6.43027,6.16389,7.03774,5.67688,5.6545,6.09172,6.98818,6.67973,6.62096,6.40083,6.10429,6.57455,6.55345,6.38401,4.69246,5.03978,5.15224,5.11586,4.96577,5.16893,5.30762,5.2097,6.16492,6.51962,6.08907,6.10255,5.62374,5.36181,5.35698,5.32454,4.50899,4.6368,4.81908,5.13015,5.63735,6.14522,6.24224,5.67217
2622912,4.97979,5.61814,5.15986,4.88763,4.84738,4.77854,4.81391,4.87825,4.84738,4.77854,4.81391,4.87825,4.74849,5.17441,5.11371,4.89497,4.8254,4.69162,5.57867,5.23028,4.8729,4.90288,5.00156,4.93871,4.3898,5.13534,4.82104,4.37776,5.10112,5.39612,4.75643,5.47154,5.44691,4.5424,5.41733,4.65542,4.7157,4.68359,4.51671,5.26789,4.75591,4.96522,5.14992,4.72683,4.86123,5.0516,4.83673,5.24401
3112584,2.85792,3.03699,2.90836,2.81249,3.26804,2.84406,3.04534,2.80816,3.26804,2.84406,3.04534,2.80816,3.10128,3.66467,3.33531,3.22504,2.99705,3.72913,3.23588,3.05718,3.20401,3.29314,3.4125,3.79168,2.86182,3.54967,3.21854,3.03113,3.0368,3.21425,2.92225,3.10662,3.08508,3.44241,3.355,2.89523,3.21423,3.21963,3.01025,3.50171,3.67996,3.40602,3.28013,3.08672,3.21841,3.41153,3.48587,3.40924
3137120,4.29647,4.64832,4.30404,4.73763,4.28053,4.55632,4.16143,4.48796,4.28053,4.55632,4.16143,4.48796,4.00291,3.79178,4.17852,4.32411,4.20394,4.20598,4.00422,4.25843,4.3588,4.45313,4.35038,4.59968,3.79996,3.83209,4.00279,4.00155,4.21389,4.74128,4.40666,4.35664,4.12324,4.28885,4.2543,4.13626,4.3055,4.46113,4.36286,4.10113,4.29876,4.40873,4.27395,4.48417,4.10642,4.05176,4.72807,4.48504
3722084,3.59881,3.60031,3.58955,3.60692,3.62972,3.5149,3.76143,3.51647,3.62972,3.5149,3.76143,3.51647,3.34363,3.03474,3.39381,3.3541,3.1859,3.33725,3.24441,3.25564,3.20127,3.61314,3.7208,3.4656,3.53305,3.53153,3.4946,3.42575,3.61494,3.52556,3.64578,3.77069,3.26667,3.50719,3.57838,3.27185,3.52395,3.46878,3.60638,3.54629,3.34995,3.79587,3.416,3.61299,3.6065,3.5454,3.74646,3.75947
2757347,6.49057,6.21825,6.42308,6.20773,5.56329,5.68449,5.83207,6.03758,5.56329,5.68449,5.83207,6.03758,6.02796,5.83464,5.59802,5.95472,6.2288,5.65265,6.18018,6.2969,6.12055,5.86503,5.84824,6.11892,5.6244,5.70869,5.5162,5.42935,5.49364,5.93233,5.84699,5.72244,6.08291,5.55158,5.68445,5.64469,5.57492,6.10732,5.80101,5.23618,5.91527,5.56661,5.95549,5.15173,5.42536,6.01277,5.51987,6.05984
3442322,3.27037,3.73484,3.5528,3.47902,3.22668,3.34599,3.20813,3.31913,3.22668,3.34599,3.20813,3.31913,3.62321,3.86482,3.63272,3.60955,3.46816,3.44177,3.53246,3.49676,3.71551,3.78449,3.91618,3.38224,3.01558,3.75949,3.45891,3.33113,4.09094,3.57515,3.42418,3.46462,3.48252,3.91378,3.16626,3.3225,3.49917,4.33353,3.63299,3.91433,3.29384,3.92046,2.92419,3.46647,3.49968,3.64938,4.41251,4.2632
3272455,4.60855,4.81237,4.76021,4.43507,4.89296,4.50433,4.6014,4.60644,4.89296,4.50433,4.6014,4.60644,4.42987,4.72886,4.75599,4.61008,4.48323,4.74167,4.49885,4.74413,4.46702,4.57995,4.64223,4.73317,4.7895,4.56343,4.74659,4.6047,4.74331,4.51636,4.78283,4.51195,4.68931,4.73994,4.42329,4.61929,4.4718,4.3542,4.6664,4.97549,4.69763,4.91489,4.9182,4.88945,5.10294,4.79903,5.44908,4.6429
3662139,4.50466,5.03427,5.32513,4.74864,4.75632,4.48471,4.56138,4.49803,4.75632,4.48471,4.56138,4.49803,5.19537,4.47784,4.60055,4.90565,4.12239,4.86268,4.75013,5.13601,4.97297,5.24726,5.71493,5.17624,4.24386,4.75174,4.55917,4.19588,6.14439,5.96112,6.54441,6.33415,4.84162,4.732,4.40039,4.52288,4.99677,4.53135,4.54913,5.00932,4.39055,4.67564,4.83158,4.62151,4.93781,4.76535,5.43618,4.4935
3721989,8.14923,7.64994,7.56391,8.63024,8.13186,8.19586,8.22,8.30737,8.13186,8.19586,8.22,8.30737,7.90836,8.01197,8.19739,8.49021,8.30914,8.13408,7.76907,7.99441,7.8026,7.38975,7.39737,7.11176,8.04309,7.68802,7.68701,8.08049,7.43174,7.0656,7.76628,7.34817,7.66797,7.50418,7.92262,7.78074,7.48699,7.46314,7.99824,7.47064,7.77518,8.14193,7.42374,8.07287,7.95414,7.88028,7.16162,8.01933
3077168,4.17868,4.41356,4.30312,4.01778,4.02068,3.90271,3.95139,3.80958,4.02068,3.90271,3.95139,3.80958,3.67758,3.94284,3.98349,3.8646,3.81852,4.3312,4.26182,4.17521,4.58158,4.39806,4.27234,4.74917,4.03772,5.08226,4.27125,3.99266,4.23155,4.24578,4.09569,3.98823,3.78605,3.96696,3.97777,3.8088,4.06113,4.10955,3.79848,4.05809,4.12305,4.27824,4.03184,4.01235,4.2385,4.17969,4.51484,4.03899
2562965,2.89158,3.97649,2.97156,2.99808,3.24475,2.77556,3.20659,2.88245,3.24475,2.77556,3.20659,2.88245,3.90307,3.36559,3.52962,4.01141,2.95813,3.79612,3.35604,3.91585,3.83762,3.86303,4.0623,3.99834,3.00919,3.46882,4.1528,3.44044,3.58947,3.79954,3.59352,4.00346,3.79561,3.26374,3.64378,3.54744,3.48022,3.58718,3.18094,4.83006,4.13618,3.76975,3.92609,3.88889,3.4882,3.61198,3.98307,3.50177
3332424,2.81818,3.05245,2.82229,2.88223,3.34217,2.85648,2.98658,2.99078,3.34217,2.85648,2.98658,2.99078,3.33644,3.12043,3.4767,3.25062,2.81417,3.22947,3.27363,3.59201,3.33668,3.64464,3.92637,3.99525,3.48725,3.72645,3.84507,3.45754,3.23594,3.09858,3.61603,3.57131,3.14332,3.78944,3.00205,3.0618,2.86836,3.23381,3.04949,3.6413,3.51201,3.72222,3.26179,3.5576,3.53457,3.42174,4.2871,3.56118
3772056,2.84042,2.70039,2.91818,2.66718,2.98351,2.79505,2.96634,2.7092,2.98351,2.79505,2.96634,2.7092,2.753,2.68307,2.85614,2.69015,2.63,2.8565,2.9528,2.81716,2.75832,2.95792,3.21979,2.89393,2.79315,2.68276,2.69376,2.7134,2.9951,2.7446,2.86413,2.95644,2.78718,2.77571,2.62925,2.67335,2.67188,2.70328,2.9982,3.07086,2.89874,2.62414,2.73684,2.89385,3.10782,2.81374,3.08538,2.82379
3662150,6.60324,7.21886,8.1393,6.03549,5.4536,5.40196,5.70817,5.73858,5.4536,5.40196,5.70817,5.73858,6.7087,6.33894,6.54374,6.29812,6.67368,6.50134,6.23002,6.59073,7.86541,8.09671,7.69793,8.2523,5.48114,5.94057,6.09234,6.26302,9.85183,9.67502,9.71026,10.0887,6.7007,6.57049,6.90061,6.87124,6.40589,6.28908,6.48847,6.25769,5.46565,6.59423,6.17769,5.99463,7.27592,7.0414,7.61312,7.60595
3831917,6.49898,5.77737,6.06087,6.79833,7.11897,7.03701,6.3543,6.76871,7.11897,7.03701,6.3543,6.76871,5.92012,6.00357,5.70852,6.06827,6.34059,5.25094,6.061,5.71905,5.63507,5.48448,5.73901,5.78635,5.93058,5.40314,5.68902,6.0251,6.44718,6.2884,6.4464,6.0044,5.97111,5.39726,5.18588,5.91424,6.09321,6.52422,5.70069,5.57612,5.49657,4.75025,5.44843,5.28129,5.30446,4.59294,5.38943,5.09615
2403215,4.36693,4.62562,4.80985,4.37899,4.29226,4.15353,4.1468,4.12574,4.29226,4.15353,4.1468,4.12574,4.60825,4.77556,4.95256,4.18255,3.95031,4.13761,4.38752,4.27509,4.90854,4.29082,4.44799,4.83863,4.66587,4.51202,5.01731,4.37757,4.27877,4.58071,4.38745,4.60689,4.24754,4.82329,4.53183,3.90112,4.51052,4.46445,4.30913,4.4097,4.58389,4.2325,4.6634,4.51048,4.69794,4.48662,4.70054,4.59185
2902707,10.3332,9.53394,10.0909,10.4321,9.77359,10.9061,10.1522,10.643,9.77359,10.9061,10.1522,10.643,9.21624,8.7737,9.21838,8.88672,9.02379,8.61738,9.36895,9.37384,9.51332,9.1037,9.30958,9.6469,10.0512,10.0463,9.83017,9.42458,9.50323,9.52835,9.50679,9.66316,9.11772,9.17686,8.43264,9.20399,10.7648,10.7714,9.80378,9.32642,9.09629,8.61244,8.98845,8.96119,7.7623,7.56614,7.45227,7.64709
2647458,7.96567,8.24732,7.24739,8.44175,7.32428,8.10178,7.80088,7.92296,7.32428,8.10178,7.80088,7.92296,6.40918,7.24333,7.20625,7.19083,6.8918,6.37459,6.69115,6.52653,7.00716,7.27678,7.37061,6.98307,6.66715,6.73485,6.24493,6.43652,7.4291,7.49914,7.6932,6.70455,7.23954,7.28039,6.65211,6.31731,7.28778,7.64687,7.35051,6.62746,6.14038,7.32628,5.52277,6.33712,6.67256,6.38007,5.31033,6.47073
4016396,5.57863,5.25462,5.88824,5.87783,5.30847,5.54267,5.16065,5.21563,5.30847,5.54267,5.16065,5.21563,3.98996,5.39702,5.06027,5.28264,4.9598,4.52159,4.75062,5.08528,6.04737,5.556,5.16531,5.01808,5.03546,4.72958,4.4162,5.32079,5.07305,5.74803,6.16346,5.65996,5.31491,5.08016,4.50473,4.32182,5.44146,5.22089,5.52663,5.4127,5.25604,4.83037,4.74957,4.88969,4.65992,4.96303,4.87299,4.38093
2732844,5.03778,5.63146,5.63161,4.576,3.87638,3.71889,4.39947,4.37784,3.87638,3.71889,4.39947,4.37784,5.02157,4.98446,4.84505,4.95084,4.36021,4.4485,4.19618,4.02061,5.3823,5.40273,4.83688,5.22673,4.69914,4.62077,4.39444,4.33804,4.13735,4.76165,3.5716,4.24746,4.586,4.73877,5.05293,4.8589,4.74992,4.82531,5.18137,4.35272,4.01258,4.46747,4.26552,4.21873,6.12086,5.52762,4.95398,5.74962
3881874,5.52179,5.43334,5.2616,5.35171,5.60275,5.53045,5.39302,5.43926,5.60275,5.53045,5.39302,5.43926,4.66188,5.4333,5.04324,5.28347,5.38437,5.28643,5.2826,5.44833,5.16495,5.23808,4.82279,4.98714,5.30824,4.9959,5.02312,5.43239,5.50164,5.30041,5.46594,5.12474,5.38349,5.2578,5.12804,5.69104,5.19177,5.17512,5.50882,5.03653,5.23081,5.29275,5.20144,5.35367,5.30355,4.75485,5.11289,5.29072
3662158,3.13305,2.93718,3.44373,3.0569,3.10189,2.69378,2.89965,2.81436,3.10189,2.69378,2.89965,2.81436,2.99305,3.09653,2.92435,2.99166,3.06755,3.2058,2.93664,3.14024,3.63131,3.54468,3.34395,3.6121,2.66986,3.15321,2.6709,2.65321,4.3236,3.84658,4.69265,4.39325,3.03614,3.31672,3.42752,2.73568,3.09408,2.93656,2.79622,3.3692,2.81849,2.94699,3.04483,2.83539,3.05745,3.07278,3.04872,3.30795
3442345,3.20548,3.41609,3.31437,3.25467,3.61335,3.37936,3.44725,3.02757,3.61335,3.37936,3.44725,3.02757,3.27922,2.93244,3.60348,3.13325,3.513,3.66122,3.92396,3.47086,3.70955,3.90194,3.69674,3.82046,3.41608,3.0778,3.43121,4.06594,3.60691,3.52564,3.43,4.20842,3.66806,4.78061,3.25334,3.37156,3.94347,3.80184,3.6493,4.10946,3.4415,4.133,3.64265,3.7145,3.75032,3.11397,3.9707,3.65973
2477598,4.29916,4.43568,4.10469,3.87851,3.93817,3.62535,3.93288,3.69459,3.93817,3.62535,3.93288,3.69459,4.57053,4.85941,4.74195,4.60394,4.10226,4.93522,4.37913,4.65161,5.31993,5.05072,4.81471,5.1947,4.8201,4.60966,4.61277,4.41022,4.61315,5.10785,4.38318,4.91372,4.62283,4.38392,5.03289,5.22541,4.57865,4.79789,4.55341,5.06061,5.05283,4.62997,4.72993,4.52424,4.64568,4.88124,4.82923,4.71575
2453174,2.92494,2.73797,2.99462,2.80698,3.99309,3.03122,2.97708,2.8704,3.99309,3.03122,2.97708,2.8704,4.11439,3.67557,4.5126,3.55364,3.32989,4.30665,3.61254,3.79984,3.94798,3.63862,3.94154,4.21483,3.77745,4.11529,4.19865,3.32511,3.28611,3.59243,3.46589,4.02056,3.74134,4.28153,4.1393,3.46786,3.51918,3.71032,3.30681,3.90467,3.49961,4.13894,3.72242,3.61265,3.60708,4.39579,4.0748,3.68664
3686587,5.27704,5.15072,5.29178,5.04401,5.16111,5.25918,5.15863,4.88557,5.16111,5.25918,5.15863,4.88557,4.61065,4.63183,4.57216,4.98191,4.66583,5.0858,4.77211,4.96333,4.5642,5.05765,4.70304,4.54348,4.71092,4.63216,5.01557,4.76918,4.7824,4.82414,4.78354,4.46966,4.34093,4.53241,4.26936,4.75085,4.59814,4.4249,5.00371,4.87209,4.82515,4.83121,4.8176,4.8363,4.97571,4.74459,5.10706,4.71279
2587520,7.06481,6.7114,6.78735,7.19103,6.39685,7.16078,6.79749,7.01489,6.39685,7.16078,6.79749,7.01489,6.94233,6.49412,6.13838,6.37428,7.09537,5.86706,6.23104,6.35655,6.57582,6.27628,5.92497,5.96937,6.52745,5.39104,6.11085,5.1671,6.79972,6.98255,6.7392,6.66413,6.61452,5.85943,6.96724,6.61753,6.80887,6.75449,6.36431,6.28813,5.97778,5.93253,5.96586,5.76421,6.01518,6.30828,5.96692,6.33702
2867284,4.00414,3.8264,4.10729,3.72697,3.81949,3.57589,4.34845,3.56057,3.81949,3.57589,4.34845,3.56057,3.74712,3.63231,3.94084,3.69129,3.42225,3.76431,3.67326,4.19192,4.15057,3.97956,4.78466,4.47038,3.81642,4.32593,4.3385,3.60993,3.92903,3.87352,3.6533,3.97913,3.62963,3.72752,3.83552,3.57443,3.90104,4.11743,3.74343,4.50482,4.18744,4.27023,4.39619,4.14605,4.33178,3.86818,4.7214,3.95233
3222534,5.44656,4.96659,5.0159,5.45935,5.5827,5.45646,5.56921,5.61803,5.5827,5.45646,5.56921,5.61803,5.50562,5.86448,5.72111,5.96223,5.76604,5.49484,5.57734,5.51708,5.53454,5.75334,5.35694,5.71201,5.81324,5.9071,5.64205,5.83986,5.9462,5.39144,5.40727,5.84719,5.42171,5.5023,5.58837,5.84202,5.61006,5.49304,5.79033,5.72879,5.32144,5.90734,5.91409,5.67569,6.1191,5.79869,6.25095,5.8807
3662170,2.71265,3.07064,2.75354,2.72492,2.93704,2.56516,2.73793,2.67533,2.93704,2.56516,2.73793,2.67533,3.94244,4.31482,4.58739,4.58024,4.97601,3.59662,4.26423,4.27461,4.04285,5.02807,4.26278,4.36621,4.9784,4.86764,4.37614,4.48543,3.66826,3.69878,3.76666,4.20826,3.75411,4.25968,4.03935,4.03541,4.54677,4.41382,4.40197,4.53248,3.69595,4.04636,4.10925,4.25813,4.28276,4.43861,4.82927,4.68279
3416830,2.55551,2.67614,2.51395,2.61106,2.71349,2.46977,2.73469,2.71303,2.71349,2.46977,2.73469,2.71303,2.55525,2.45079,2.92041,2.64204,2.53021,3.11574,2.52938,2.86328,2.54243,2.50684,2.69371,2.79577,2.48146,2.56274,2.5848,2.53186,2.6839,2.48714,2.56122,2.86202,2.74175,2.68913,3.11091,2.68248,2.46918,2.49195,2.58291,2.70333,2.71008,2.73138,2.67171,2.55189,2.82137,2.54049,2.60771,2.67506
3722129,3.47062,3.33624,3.26498,3.40116,3.71866,3.57587,3.70749,3.50189,3.71866,3.57587,3.70749,3.50189,3.82663,3.58626,3.81953,3.74348,3.55141,3.63528,3.71624,4.03033,3.84559,4.134,3.96576,3.7066,3.54162,3.76912,3.63993,3.82954,3.66689,3.88482,3.93971,3.88422,3.53852,3.27441,3.93133,3.62008,3.96113,3.81305,3.87067,4.05131,4.0032,3.85408,3.93379,3.86034,3.52333,3.93496,4.11186,3.83736
2902725,7.49038,7.38126,7.13861,7.68957,6.56461,7.0276,6.92305,6.92218,6.56461,7.0276,6.92305,6.92218,5.7564,6.00351,5.89725,5.60709,6.67637,5.30864,5.64087,6.35262,6.1639,6.3937,5.71183,6.2823,6.74104,6.9728,6.00135,5.86949,5.79333,5.61961,5.77435,6.13899,6.34446,5.75682,6.87335,6.37123,6.9536,6.35203,7.08861,6.25942,5.78541,6.34699,6.26411,6.44784,5.97083,5.72327,5.46523,5.69494
3332449,3.28662,3.63589,3.1459,3.05487,3.22798,2.96788,3.19367,2.95225,3.22798,2.96788,3.19367,2.95225,3.59927,3.78448,3.95254,4.11569,3.81039,4.12271,3.84927,4.01873,4.39355,3.99434,4.52235,4.07304,3.58149,4.00291,3.87226,3.8727,4.46506,4.13729,4.1361,3.99218,4.07116,4.26788,4.39682,4.11373,3.63514,3.74533,3.77512,4.22876,4.38312,3.85382,4.09454,4.08725,4.47765,3.88594,4.34983,4.65138
3941848,5.05761,5.67655,5.69636,4.86015,5.01369,5.3666,5.17298,5.05768,5.01369,5.3666,5.17298,5.05768,5.50846,4.88064,5.71912,4.93987,5.36758,5.3808,5.17787,5.26287,5.65504,5.04798,5.28489,5.30934,5.10952,4.94092,5.27272,5.55534,4.81776,4.72652,5.54951,5.07693,5.0926,4.90583,4.54969,5.04333,4.73732,4.87929,5.32469,5.25039,5.22759,5.6751,5.29981,5.55946,5.23263,5.05107,5.8606,5.18159
3416834,3.2425,3.8303,3.2457,2.91704,3.07929,2.79963,2.68317,2.90747,3.07929,2.79963,2.68317,2.90747,2.70033,2.74785,3.02097,3.38276,2.8654,3.02712,3.20696,3.00951,2.84765,3.31397,3.82337,3.13203,2.9292,3.49324,3.10495,3.45185,2.97491,3.11476,3.00665,4.12025,2.95406,3.68184,3.22422,2.92009,2.87334,2.58527,3.12669,2.91246,3.72164,3.02242,3.52076,3.76432,3.6085,3.50178,3.54865,2.93915
3382410,5.35482,5.12939,5.15323,5.65076,5.48875,5.40517,5.39065,5.97661,5.48875,5.40517,5.39065,5.97661,5.10009,5.52189,5.71157,6.11032,5.76532,5.74555,5.59394,5.3599,5.17544,5.24465,5.06421,3.68502,5.50652,5.02677,5.67853,5.81835,4.75404,4.5984,4.78984,4.7373,5.58441,5.66515,5.5915,5.76146,5.04979,5.20503,5.90215,4.87943,5.05404,5.07685,5.64435,5.49954,5.15122,4.99713,4.7354,4.9928
2782822,3.17548,3.69998,3.3796,3.33366,3.33678,3.22222,3.27303,3.27528,3.33678,3.22222,3.27303,3.27528,3.4966,3.62447,3.20312,3.287,3.37812,3.73409,3.65297,3.90945,3.99893,4.04396,4.07104,3.97127,3.80912,3.70432,3.95324,3.45677,3.70622,3.93781,3.76686,3.95203,3.81425,3.71616,3.86394,3.72835,3.36343,3.62169,3.37151,3.99204,4.01498,3.79995,4.34567,4.11224,3.74389,3.78995,4.14431,3.61561
2867295,3.72523,4.01245,3.98,3.86324,3.48128,3.31216,3.70774,3.61229,3.48128,3.31216,3.70774,3.61229,5.0624,5.00279,5.40595,4.98252,4.63273,5.19188,4.91863,5.09977,5.14395,4.90282,5.15131,4.73722,5.50449,4.95733,5.05083,4.41325,5.01105,5.23872,4.87769,4.47157,5.45247,5.10369,5.4895,4.96447,5.07564,5.39078,4.22844,4.59961,4.99215,4.37659,4.93792,4.47553,5.4936,4.4631,4.43058,4.93206
3576704,6.29871,5.89535,5.64084,6.18332,6.13852,6.21549,5.50122,4.94396,6.13852,6.21549,5.50122,4.94396,4.66351,4.36211,5.05499,5.06668,4.8323,4.92194,4.39954,4.78031,4.07738,4.12598,4.62444,4.13016,4.82373,4.94754,4.72966,5.05134,5.40575,4.83939,5.0486,5.20608,4.95203,4.93434,4.95369,5.0344,6.14502,6.30685,5.92833,5.10051,4.4868,4.83696,4.25271,4.78838,4.63144,4.62961,4.72732,4.65526
2927255,3.74194,4.08263,4.23473,3.99187,3.94541,3.74246,3.84559,3.835,3.94541,3.74246,3.84559,3.835,5.01501,4.49011,4.86718,4.55236,4.36447,4.95588,4.49582,4.44681,5.11191,4.79673,5.15951,5.12417,3.89507,4.34939,5.05695,4.52667,4.26867,4.83304,4.40268,4.44608,4.64381,4.75798,5.27801,4.23814,4.4418,4.7472,4.29836,4.81682,5.4529,4.64055,4.67857,4.45216,4.65371,4.66669,5.00328,4.51379
2952679,8.3643,7.89523,8.12359,7.98529,7.1791,7.42973,7.64518,7.24729,7.1791,7.42973,7.64518,7.24729,7.37259,7.55784,6.87877,7.95132,7.08631,6.86402,7.42897,7.5522,8.88558,8.90404,7.70652,8.66637,7.06745,6.52321,6.62508,6.71398,8.38729,8.58806,7.97254,8.62193,7.76181,7.26536,8.23542,7.34972,8.56399,8.43918,7.66911,6.39896,7.33054,7.07468,7.04945,7.09811,6.92129,6.83464,6.99177,7.11013
3077214,3.27215,3.23753,3.10026,2.74294,2.85282,3.11002,3.59356,3.29398,2.85282,3.11002,3.59356,3.29398,3.14904,3.1097,3.23078,3.12001,3.20399,3.33447,3.02897,3.41572,3.46869,3.40675,3.42816,3.20465,3.28307,4.9205,3.02377,2.90272,3.05174,3.03168,3.05829,3.3844,3.32257,4.03761,3.45455,3.30939,3.05337,3.26708,3.07037,3.87733,3.27576,3.31525,3.38679,3.37199,3.31043,3.22365,3.9489,3.12111
4016428,6.49575,6.82554,7.399,6.65713,6.46981,6.17726,6.00026,5.93914,6.46981,6.17726,6.00026,5.93914,5.60841,5.59393,5.25449,6.27375,6.64031,5.42488,5.54402,6.12796,5.73176,6.39343,5.58432,6.10856,5.77077,5.45373,5.45564,5.58345,6.12095,5.75801,6.03151,6.3894,6.08002,5.90877,6.1591,6.0196,6.497,6.32023,5.75334,5.24901,5.31013,6.73157,6.56872,6.68504,5.5294,5.78158,6.13106,5.97032
3831945,3.72267,3.68891,3.69504,3.67256,4.10042,4.04613,3.87203,3.95054,4.10042,4.04613,3.87203,3.95054,3.94626,4.15938,3.97586,4.36163,4.10076,3.85775,4.0516,4.02513,4.00844,4.18441,4.3753,4.21671,4.32073,4.23268,4.25864,4.36137,3.77772,4.1244,3.91749,4.51713,4.39138,3.76367,3.96206,4.43168,4.16236,4.3289,4.29998,4.00911,4.4555,4.37039,4.03032,4.25331,3.90041,4.30102,3.93194,4.10179
3991814,4.79133,4.68863,4.9196,4.18372,4.64647,4.04385,4.57822,4.45175,4.64647,4.04385,4.57822,4.45175,5.11766,4.83093,4.89882,4.71186,5.04739,4.52707,5.18519,5.03385,5.45649,4.61597,5.30572,5.13076,4.90241,4.7858,5.15667,5.20917,5.18523,4.82565,5.36408,5.24701,4.93884,5.75362,4.85283,5.20505,4.90586,4.8266,5.08985,5.08703,4.38816,4.75906,5.05475,5.54383,5.21102,4.98513,5.17475,5.32851
2892734,2.82961,2.83556,2.65217,2.55147,2.98785,2.57302,2.6973,2.65953,2.98785,2.57302,2.6973,2.65953,3.29254,3.46505,3.18829,2.83387,3.22624,3.89483,3.49329,3.4637,3.89867,3.88937,4.1776,3.71804,3.19206,3.66818,3.05453,3.56391,3.71859,3.83914,3.57009,4.03297,2.9779,3.89978,3.59407,3.36997,3.44104,2.76019,2.85564,3.61592,3.53395,4.12347,3.64302,3.19705,3.38504,3.68801,4.52993,3.80185
3772090,4.20982,3.91317,4.33303,3.93865,3.74252,4.35497,4.46062,4.61872,3.74252,4.35497,4.46062,4.61872,4.08348,3.46404,3.754,3.36495,3.76925,3.49036,3.64585,3.45788,3.41364,3.89249,3.60852,3.72349,4.27935,4.33397,3.95492,3.65437,3.63937,3.48453,3.63623,3.58024,3.43194,3.63509,3.49918,4.00464,3.87718,3.68019,3.83635,3.43403,3.68142,3.56316,3.4395,3.8966,3.65072,3.64639,3.7844,3.77993
3806525,7.42471,7.14938,6.93736,7.4975,7.77123,7.38262,7.29952,7.24868,7.77123,7.38262,7.29952,7.24868,7.16851,6.96745,6.91893,7.46894,7.62357,6.89504,6.8331,6.85056,7.31502,7.27724,7.07373,6.71096,7.42337,7.2268,6.91043,7.70339,7.17248,7.1121,7.11283,7.0509,6.79502,7.16208,6.7711,7.44239,7.38902,7.43383,7.60357,6.79113,7.04931,7.27941,6.45303,7.19915,6.66562,6.77674,6.51589,6.7541
2902736,7.55654,7.94482,7.92912,7.62941,5.97087,6.41221,7.01659,6.77111,5.97087,6.41221,7.01659,6.77111,6.55318,6.80662,6.20699,6.56847,6.95715,7.05746,6.72657,7.01773,8.08751,8.23396,7.89818,8.80468,6.72072,6.62984,6.26611,5.56456,8.11632,8.26765,7.80104,8.03086,6.66535,6.51053,7.32962,6.59088,7.21348,7.50132,6.63207,6.11571,6.96099,7.06399,7.1757,6.93186,6.83695,7.15597,5.37613,6.61864
2343289,8.9129,8.79678,8.75677,9.22851,8.65161,9.05027,9.09711,9.03044,8.65161,9.05027,9.09711,9.03044,8.24371,8.4231,7.35967,8.39955,8.22966,7.92726,7.90867,7.72172,8.36676,7.67176,7.57472,7.2704,8.59377,8.17652,8.15302,7.85034,6.73448,7.31196,7.45788,7.15618,8.49367,7.62345,7.61862,8.02738,8.56663,9.04101,8.30593,7.19297,7.69573,7.43955,7.90133,7.89586,7.30603,7.68664,6.57336,7.32216
2892738,5.83196,5.68219,5.70123,5.94502,5.48881,5.98916,5.69762,5.99205,5.48881,5.98916,5.69762,5.99205,6.02245,6.04407,6.06265,6.06308,6.05277,5.78348,5.80966,5.70436,6.4194,6.0862,6.29568,6.52471,5.76544,5.94283,5.98832,5.37692,6.45796,6.6769,6.52366,6.5475,5.42077,5.61741,5.678,5.62032,6.61727,7.16216,6.4985,6.13282,5.72744,5.72035,5.77433,5.82526,5.72673,5.82708,5.55086,5.95352
3882012,3.20245,3.46048,3.38569,3.33533,3.45263,3.44695,3.28223,3.16215,3.45263,3.44695,3.28223,3.16215,3.47608,3.38204,3.57117,3.44358,3.34052,3.49228,3.3535,3.23805,3.51568,3.7249,4.08621,3.65201,3.41828,3.36147,3.42643,3.42827,3.42909,3.47823,3.71122,3.65738,3.40164,3.46183,3.39137,3.51365,3.38004,3.53541,3.57133,3.63749,3.49008,3.40927,3.64061,3.62923,3.4646,3.60158,3.56187,3.60873
3332465,3.05074,3.19536,2.91215,2.8362,3.06846,3.05949,3.2512,3.09621,3.06846,3.05949,3.2512,3.09621,3.33927,3.33201,3.22293,3.28059,3.17166,3.12827,3.28979,3.21793,3.54455,3.06838,3.18484,3.24064,2.80139,3.10411,3.09517,3.02744,3.50681,3.30834,3.20491,3.16674,3.13618,3.39042,3.1185,3.15973,2.89301,3.23248,2.82889,2.94421,3.06644,3.27276,3.24394,3.21464,3.47867,3.26057,3.30725,3.21259
3662190,2.6842,3.03134,2.88803,2.71648,2.88265,2.61477,2.778,2.76395,2.88265,2.61477,2.778,2.76395,2.88502,2.96308,3.47615,3.22514,2.87668,2.91777,3.1801,3.18851,2.84681,2.9498,3.28272,3.44068,3.0907,2.90189,2.99014,2.72601,3.10931,2.85992,3.08523,2.98004,3.43547,3.05742,3.67635,3.38848,2.7695,2.68918,3.05638,3.40467,3.25965,3.10191,3.29477,3.4929,3.44617,2.78703,3.37839,3.23012
3746574,9.40473,9.25584,9.79436,8.77232,9.76623,10.4068,10.3185,10.2953,9.76623,10.4068,10.3185,10.2953,8.58843,8.52621,8.65895,8.79942,8.66366,8.90364,8.96799,8.81303,8.38451,8.17751,8.29568,8.6545,8.6071,10.4551,8.85707,8.60712,9.04959,8.89714,8.85234,9.0153,8.22848,8.81146,7.88319,8.52929,7.66861,7.95018,8.64278,8.62802,7.15491,8.07198,8.12296,8.25205,8.63456,8.50423,8.33739,8.3782
3662201,10.0633,10.1258,10.6013,10.0057,9.98323,10.0278,9.16494,9.16726,9.98323,10.0278,9.16494,9.16726,10.2039,9.90871,9.9988,9.73527,10.3145,9.46863,9.80927,9.30166,10.6839,10.6412,10.3311,10.9849,8.88806,8.41989,8.85694,9.34012,9.97068,9.89261,10.2878,9.90282,9.57881,9.17836,10.0283,10.1598,10.6662,9.94585,10.2039,8.9697,9.28534,10.038,9.53044,9.46636,8.76398,10.2214,9.96837,10.0238
2622970,8.73755,8.17767,8.41078,9.00448,8.62126,8.6062,8.83476,8.82845,8.62126,8.6062,8.83476,8.82845,8.87855,9.01563,8.93646,8.89517,8.96645,8.72008,9.02169,9.13817,8.34231,8.2871,8.33178,8.3745,9.13713,8.9958,9.10658,8.83094,8.52215,8.56395,8.52339,8.45194,9.01334,8.44108,8.73503,8.79009,8.4915,8.7166,8.49478,8.70665,9.00941,8.77404,9.09204,8.78339,8.63899,8.82354,8.06924,8.70796
3416852,2.59773,2.91079,2.76769,2.64156,2.84221,2.5609,2.84087,2.66881,2.84221,2.5609,2.84087,2.66881,3.18189,3.28194,3.39521,3.16728,2.99357,3.38538,3.3516,3.29787,2.97596,3.14791,3.40393,3.45157,3.86111,3.51517,3.45443,3.74463,3.26357,3.07183,2.98342,3.1621,3.47298,3.14421,2.88233,2.89043,2.92495,2.82665,2.86008,3.50754,3.36548,3.53418,3.47162,3.07207,3.42579,3.19134,3.4581,3.40589
3722152,8.31792,8.44105,8.29521,8.45691,8.75614,8.82065,8.3435,8.51825,8.75614,8.82065,8.3435,8.51825,7.96707,7.55793,7.43221,7.55624,7.94726,8.081,7.75245,7.67567,7.31492,7.61354,6.83534,6.82205,7.94173,7.52905,7.92713,8.36048,7.35942,6.92198,7.44263,7.38719,7.81059,7.36341,7.49889,7.75523,7.19288,7.96694,7.90938,7.31029,7.56827,7.85282,7.97009,7.80707,7.25906,7.59131,6.75494,7.17633
3416856,2.94977,3.2197,3.36264,2.77811,2.85461,2.74347,2.99417,2.79994,2.85461,2.74347,2.99417,2.79994,3.52637,3.24003,4.02949,3.20267,3.00741,3.59407,3.11508,3.81967,3.30822,3.60817,3.7586,3.19647,3.10286,3.44363,3.33163,3.38165,2.80861,3.25583,3.1631,3.16888,3.36575,3.45713,3.66536,3.32346,2.94222,2.90836,2.91366,3.43492,3.29733,3.54554,3.29455,3.3342,3.3993,3.48033,3.62623,3.57922
2403261,9.91762,10.0158,10.0655,9.62413,7.50949,7.81276,7.33327,7.71428,7.50949,7.81276,7.33327,7.71428,7.56527,8.38657,7.37177,8.09875,7.40026,7.54787,7.54287,7.33376,7.08984,7.40453,6.10509,6.40895,8.17079,8.02393,8.02817,7.99126,7.88599,8.33686,7.49765,7.86471,8.75458,8.40939,8.49564,9.26932,7.39391,7.83138,7.80554,7.53204,6.80557,7.30485,9.87908,7.7886,6.73605,6.82396,5.5233,7.17961
3686635,2.62928,2.56527,2.48047,2.65697,2.71488,2.75357,2.68858,2.56314,2.71488,2.75357,2.68858,2.56314,2.53832,2.64853,2.73312,3.25257,2.86325,2.91058,2.55334,2.70401,2.51077,2.5954,2.72696,3.06963,2.77742,2.49496,2.72833,2.5121,2.62263,2.45875,3.18,2.68308,2.55367,2.78051,2.57637,2.65438,2.5395,2.85174,2.8944,2.56674,2.46674,2.49926,2.79409,2.51764,2.41451,2.46163,2.65088,2.93068
2427688,6.49062,5.76206,5.92794,6.66485,4.92052,5.46458,5.95799,5.87846,4.92052,5.46458,5.95799,5.87846,6.16419,6.20334,5.73553,5.6488,5.6816,5.0939,5.60623,5.40914,5.60835,5.85942,5.28604,5.49458,5.66379,5.53847,5.74199,5.91888,5.80489,5.93472,5.59675,5.47764,5.91834,5.3451,5.92802,5.90313,6.21071,6.29556,6.32159,5.52518,5.3622,5.15729,5.56547,5.33912,5.67588,5.95026,5.15542,5.18355
3526772,3.64732,3.97665,4.06332,3.72394,4.04105,4.02875,4.19483,4.00494,4.04105,4.02875,4.19483,4.00494,4.16435,3.88678,3.86531,3.81898,3.84024,4.03695,3.99376,3.84146,4.07419,3.84383,3.62901,3.69891,4.27535,3.53848,3.94498,4.59106,4.73169,4.53891,4.29264,4.88812,3.86073,3.61459,3.49623,3.77687,3.86954,4.48301,3.88858,4.29279,4.1153,4.44968,4.12771,3.96878,4.07673,3.99934,3.96309,4.14575
2367743,8.5597,8.89158,9.04384,8.565,8.24426,8.13425,8.47613,8.5042,8.24426,8.13425,8.47613,8.5042,9.10712,8.74348,8.86086,8.60315,8.91542,8.53644,8.79066,8.88372,9.06289,8.92344,9.27135,9.27275,8.19697,8.44401,8.28789,7.98252,8.62576,8.93792,8.81218,8.87909,8.62904,8.6277,8.7871,8.65922,9.01927,8.81566,8.49236,8.64006,7.998,7.88163,8.49594,8.39858,9.08272,9.06281,8.66133,8.85039
2757427,5.45797,5.84922,5.6047,5.90624,5.58802,5.26844,5.68352,5.60675,5.58802,5.26844,5.68352,5.60675,5.63421,5.29758,5.59471,5.37489,5.26847,5.87911,5.88061,5.83337,5.36981,5.46619,5.7706,5.74547,5.33488,5.53818,5.51786,5.09998,5.43812,5.77027,5.55858,5.90824,5.41026,5.57642,5.10014,4.96048,5.42465,5.27866,5.47056,5.39607,5.54131,5.21857,5.43646,5.93023,5.90453,5.57315,5.47656,5.71403
3466826,8.28671,7.75674,8.21504,8.73906,9.48099,9.52049,8.81856,9.33715,9.48099,9.52049,8.81856,9.33715,7.64524,7.99057,7.35124,7.84658,7.79172,7.25652,7.34633,7.22129,7.02707,6.87411,6.17776,6.462,7.62626,7.7063,7.71948,7.87305,7.50553,7.63614,8.12055,7.46684,7.36455,7.58709,7.29427,7.543,7.52821,7.97408,7.99238,7.17707,6.7891,7.48733,7.05289,7.595,6.70987,6.78786,6.36804,7.01023
3077244,2.95397,3.40238,3.22221,3.0529,3.6454,2.9145,3.0957,3.30751,3.6454,2.9145,3.0957,3.30751,3.27433,3.14892,3.8501,3.35285,3.14102,4.33341,4.06008,3.32041,3.88695,4.06677,4.11242,4.33286,3.31846,3.68563,3.49088,3.06454,3.36349,3.53908,3.3665,3.99973,3.39785,3.48547,3.19808,3.2433,3.28516,3.24175,3.17649,3.879,3.94377,3.42545,3.67679,3.22756,3.83775,4.01954,4.14359,3.4326
3831975,4.70206,4.48697,4.21363,4.23487,4.40552,4.61189,4.59898,5.14068,4.40552,4.61189,4.59898,5.14068,5.04979,4.68517,5.24127,5.01247,5.45223,6.12933,4.98575,5.55291,5.22254,5.35708,5.15215,5.06906,5.30281,4.9868,5.23868,5.80448,5.44583,5.60227,5.28689,6.12876,5.6505,5.75214,5.68761,5.76744,5.37403,5.10717,5.32035,4.61026,5.30208,4.92045,5.22099,5.07842,4.8914,4.57556,5.19404,4.36431
3442396,8.36366,8.22833,8.36526,7.45629,7.79429,7.74388,7.29752,7.71399,7.79429,7.74388,7.29752,7.71399,7.41499,7.1985,7.05378,7.49885,7.66166,7.24078,7.28474,7.47574,7.44009,7.60398,7.88137,7.29035,7.24586,7.4138,7.34392,7.48169,7.46551,7.35826,7.4741,7.47647,7.29549,7.68284,7.83306,7.63133,7.30086,6.87256,6.88575,7.13854,7.35298,7.64812,7.37804,7.55232,7.36205,7.23288,7.32943,7.20542
2817386,6.82025,7.31771,6.76544,6.67606,6.22682,6.57938,7.14357,7.07568,6.22682,6.57938,7.14357,7.07568,7.05841,7.07965,6.93865,7.1313,6.86921,6.32649,6.68189,6.53217,6.27097,6.83563,6.26162,6.59572,7.36571,6.76661,7.16058,7.10987,6.93258,7.56243,7.18073,7.43103,7.10557,6.6678,7.526,7.0853,7.38766,7.6993,6.48399,5.93167,6.6281,6.758,6.53436,6.27641,6.31832,6.58707,5.89113,6.33243
2343334,3.9532,4.0365,3.73446,3.55385,3.93137,3.29547,3.72058,3.41311,3.93137,3.29547,3.72058,3.41311,4.06115,4.30998,3.83389,4.2124,3.71099,4.34993,4.12632,4.26755,4.41326,4.50765,4.78022,4.49961,3.67597,3.82042,4.37609,3.81367,3.98519,4.1482,4.15856,4.37411,4.00845,3.96899,4.61403,3.80535,4.02458,3.76002,3.76795,4.10507,4.15951,4.14239,4.38254,4.41785,4.51004,4.12046,4.76863,4.38045
2427720,7.38919,7.70028,7.15322,7.62069,6.54815,7.26119,7.29732,7.43737,6.54815,7.26119,7.29732,7.43737,7.31938,6.8671,6.37984,6.63163,7.1954,6.66265,7.12341,7.22736,6.34047,5.88191,5.9628,6.152,7.39476,7.83937,7.41373,7.33601,6.70081,6.24015,6.74961,6.26601,7.35942,7.18431,6.87351,6.62276,6.61744,6.43383,6.52697,6.73854,6.76439,6.4545,7.56084,7.47024,6.74894,6.93837,6.79923,6.68696
3942007,3.13062,3.83494,3.31193,3.08751,3.01483,2.97923,3.1804,3.08054,3.01483,2.97923,3.1804,3.08054,3.47415,3.57576,3.76214,3.70918,3.37219,4.06831,3.79416,3.74307,3.37213,4.05074,3.87136,3.53278,3.11942,3.359,3.82435,3.27929,3.60842,3.41325,3.43314,3.73488,3.90928,3.76239,3.99768,3.70236,3.38296,3.0766,3.29191,4.30222,3.94433,3.74206,3.95052,3.7686,3.3247,3.71681,3.87849,3.83484
3941907,4.71931,4.53405,4.45949,4.37576,3.86617,4.63856,4.25192,5.17654,3.86617,4.63856,4.25192,5.17654,5.30452,4.78591,5.35986,5.40266,5.72094,5.09392,4.70424,4.98255,5.50587,5.38977,5.2169,5.19992,5.01263,4.88587,4.97536,4.7494,6.36534,6.19719,6.52137,6.0624,5.13358,5.61875,5.29637,5.26033,6.22267,6.27107,6.59274,4.88196,4.66073,5.11591,4.92004,4.81659,5.22297,5.25267,5.08479,5.28051
3722182,3.09353,3.51922,3.24003,3.25625,3.55449,3.11413,3.16552,3.07023,3.55449,3.11413,3.16552,3.07023,3.04209,3.20319,3.41136,3.07003,3.38758,3.45218,3.5512,3.3609,3.43713,3.46667,3.54004,3.75701,3.43378,3.56696,3.34137,3.57917,3.4682,3.53072,3.3647,3.4213,3.3195,3.38656,3.16993,3.22559,3.36502,3.43732,3.26061,3.55302,3.38792,3.33892,3.35141,3.15914,3.57005,3.29752,3.89666,3.43465
3576749,5.28239,5.2307,5.17239,4.76015,5.28574,5.0183,4.86959,4.90694,5.28574,5.0183,4.86959,4.90694,4.38147,4.21433,4.54739,4.65346,4.61992,4.25229,4.83569,4.81197,4.30185,4.4854,4.88801,4.71665,4.92897,5.06237,5.30818,5.78343,5.15379,4.84189,5.38354,5.0746,4.82691,4.54923,4.90132,5.09674,4.58556,4.42793,5.06643,5.16881,4.38139,4.92199,5.06701,4.956,4.56043,4.02342,4.49127,4.63497
3332511,4.13487,4.01378,4.13437,3.75225,4.73919,3.81427,4.32074,3.75503,4.73919,3.81427,4.32074,3.75503,3.77508,3.89918,3.62417,3.4051,4.13838,3.96344,4.21035,4.06868,4.01027,4.57532,3.92723,4.31403,3.79947,3.68628,3.70638,4.26035,3.75226,3.99058,4.29283,3.67625,4.01523,4.65554,4.19304,3.92741,4.56303,4.44165,4.3548,4.09066,4.06879,3.75925,3.79946,4.18329,3.74207,3.44953,4.78667,4.05414
3662236,3.90129,4.25784,4.76374,4.06978,5.36897,3.70903,5.27556,4.26062,5.36897,3.70903,5.27556,4.26062,5.18094,4.72956,5.13897,4.94083,4.86108,6.67174,5.03482,6.22744,5.42242,5.95283,5.66332,7.23895,4.56033,5.22656,5.66339,5.25864,6.13811,5.94254,6.6223,6.34213,5.15754,5.7354,3.38417,4.75183,4.291,4.40128,4.44451,6.10491,6.12121,5.77851,6.12695,6.0721,5.52964,4.65369,7.26447,5.48166
2403301,4.67342,4.39913,4.75287,4.44418,4.10647,4.02893,4.13641,4.21559,4.10647,4.02893,4.13641,4.21559,4.65362,4.05001,3.86298,4.1411,4.16337,3.95216,3.93081,4.05886,4.42292,4.17549,4.34493,4.7689,3.73346,4.17853,4.02707,3.6521,3.96744,4.29104,3.79576,4.07928,4.26765,3.9504,4.42289,3.94182,4.0938,4.22936,3.93883,4.33229,4.60456,3.9333,4.19112,3.94241,4.06018,4.54636,4.98226,4.2624
2697490,5.98589,6.16311,6.23539,5.8599,5.15252,5.37199,5.32305,5.45533,5.15252,5.37199,5.32305,5.45533,5.58943,5.56911,5.6077,5.05463,5.28655,4.93313,5.94354,5.43956,5.8799,5.32647,5.81425,5.64912,5.96666,5.95507,5.87677,5.92658,5.61338,5.39415,5.43393,5.41293,5.45372,5.75505,5.71635,5.44823,5.57016,6.1609,5.7884,5.80747,5.25123,5.25015,5.42778,5.54942,6.01305,5.55088,5.60563,5.64762
2672966,8.86792,8.79269,9.0308,8.82181,8.19959,8.40495,8.23463,8.26784,8.19959,8.40495,8.23463,8.26784,7.74668,7.61133,7.85344,7.76668,7.68182,7.08422,7.94549,7.42759,8.18748,8.04918,7.80629,8.09108,8.13447,8.47537,8.11324,8.03231,7.34565,7.62547,7.63014,7.48344,7.8138,7.81938,7.70267,7.81083,7.73903,8.08184,7.84963,7.71604,7.59278,7.48106,7.93488,7.73397,8.27861,7.88936,7.18136,7.17107
2977265,8.75583,8.5207,8.11985,9.31523,9.01615,9.56908,9.27513,9.63642,9.01615,9.56908,9.27513,9.63642,9.1524,9.31728,9.096,9.40682,9.15327,8.44526,9.05175,9.10766,8.78809,8.707,8.35624,8.61967,9.3398,8.691,9.08179,8.9826,8.9767,9.13347,8.84479,8.81123,9.16193,8.72058,8.94297,8.917,9.22369,9.52241,9.24892,8.96902,9.20986,9.02886,9.20428,9.18681,8.93707,9.18587,7.96448,8.83465
3296981,6.39184,7.23254,7.19223,6.81406,6.44105,7.10994,6.94228,7.11877,6.44105,7.10994,6.94228,7.11877,5.38911,5.84915,5.58849,5.88661,5.9912,5.67568,5.6506,5.71695,5.5986,5.64258,5.66245,6.20748,6.02991,7.0709,5.68279,5.82665,5.83359,5.61965,5.81278,6.23073,5.29997,5.05588,4.37563,6.02454,5.6585,5.53742,5.9894,6.05787,5.16818,5.14994,5.60651,5.30741,5.67303,6.14135,6.1614,5.70184
3746625,2.92925,3.09014,3.06772,2.87031,2.82627,2.84888,3.04844,2.86312,2.82627,2.84888,3.04844,2.86312,3.3517,3.2158,3.21974,3.10796,2.99071,3.51596,3.225,3.13697,3.65015,3.27045,3.41675,3.24977,3.02934,3.30396,3.22044,3.247,3.3323,3.17201,3.60705,3.51879,3.34762,3.4983,3.27852,3.18946,2.97637,3.13484,3.06554,3.5806,3.35165,3.15983,3.29937,3.00926,3.20641,3.23419,3.44701,3.11474
3306984,5.5591,5.4638,5.60673,5.43006,6.32622,5.90839,6.07941,6.00124,6.32622,5.90839,6.07941,6.00124,6.40159,5.65345,5.84218,5.77669,6.21667,5.30675,5.64165,5.35665,5.57667,6.11745,5.65852,6.08918,5.00523,4.90599,4.87978,5.13999,5.18971,4.9886,5.34592,5.35251,5.38161,5.48808,5.74745,5.15229,6.00538,6.11544,6.10806,5.69501,4.82209,5.42848,4.74093,5.12711,6.1721,6.20356,5.91753,6.26101
3442427,5.83288,5.4908,5.75312,5.74552,6.08067,6.15107,6.01614,5.95495,6.08067,6.15107,6.01614,5.95495,5.6674,5.93677,5.74462,5.80771,5.61227,5.58178,5.28,5.77767,5.16553,5.26557,5.30513,4.85318,5.75263,5.80153,5.79441,6.39108,5.86864,5.9957,6.14904,5.84122,5.42381,6.15777,5.60369,5.83982,5.20557,4.60097,5.64468,5.85686,5.81739,6.2524,5.97085,6.2322,5.48779,5.82948,5.92969,5.45865
4016485,3.53407,3.95699,3.25501,3.50626,2.90912,3.29452,3.69978,3.01693,2.90912,3.29452,3.69978,3.01693,3.38436,3.35846,3.794,3.65473,3.46211,3.16237,3.19665,3.30051,3.63893,3.34071,3.32433,3.251,3.25884,3.13761,3.07666,3.20231,3.59826,3.65048,3.30606,3.38459,3.80634,3.37654,3.68508,3.29081,3.00642,3.17409,4.15847,3.346,3.08085,3.9743,3.12234,3.03228,3.62313,3.6009,3.69224,3.02864
3416895,4.1341,4.38827,4.06331,3.9929,4.50237,4.07279,4.20051,4.17718,4.50237,4.07279,4.20051,4.17718,4.02217,3.61862,3.84086,3.71035,4.05905,3.94784,4.03243,3.85847,4.16593,4.81218,4.96993,4.32457,4.06121,3.9722,3.98131,4.115,4.22538,4.26037,4.59993,4.28997,4.03448,3.47712,3.31474,3.91944,4.09417,4.03838,4.49238,4.7262,4.15651,5.04045,4.63427,4.63385,4.77908,4.68782,4.43353,4.72254
3942021,5.9715,4.60168,5.89381,6.21215,7.26759,6.35608,5.97231,5.98677,7.26759,6.35608,5.97231,5.98677,6.11948,7.26799,6.18215,7.48255,7.30568,6.30513,5.56303,5.79469,7.14701,8.09552,5.02959,5.83168,6.85793,6.5501,6.34339,6.66735,6.95291,6.30708,6.85034,6.22606,6.53951,6.11268,4.50119,5.27481,7.06524,6.61713,6.70915,5.82,7.2053,7.14723,5.27279,6.63794,7.40001,6.71816,5.91032,6.2159
3722195,3.43122,3.59464,3.59797,3.14124,3.67045,3.15939,3.92213,3.74964,3.67045,3.15939,3.92213,3.74964,4.07179,3.47786,3.74897,3.77788,3.41452,3.46178,4.09267,3.50683,4.03166,3.67232,3.81423,3.95209,3.43849,3.57964,3.66098,3.75672,3.7348,3.77705,3.89007,3.76119,3.5515,3.53948,3.16188,3.29975,3.70397,3.66252,3.5693,3.49139,3.66651,3.68794,3.78176,3.51976,3.7465,3.29045,3.74267,3.56011
2892800,3.28721,3.18802,3.23741,3.04696,3.39825,3.02989,3.20515,3.01161,3.39825,3.02989,3.20515,3.01161,3.19372,3.01955,3.06848,3.6525,2.9113,3.65613,3.19775,3.20845,3.7247,3.48286,3.9319,3.3373,3.15603,3.36759,3.37335,3.17303,3.46994,3.56633,3.11324,3.40174,3.08216,3.36763,3.53896,3.26311,3.19997,3.22267,3.22773,3.52837,3.41444,3.23389,3.14654,3.3472,3.77725,3.49468,3.92859,3.69272
3077273,7.95937,7.8361,7.55845,8.22466,7.05498,7.69149,7.51091,7.81676,7.05498,7.69149,7.51091,7.81676,6.92615,7.76889,7.4417,7.36556,7.50379,6.82773,7.21313,7.29243,7.54484,7.17003,6.65654,7.5485,7.35363,7.82189,7.29051,6.57204,7.34775,7.5681,6.93046,6.79372,6.9309,7.00394,6.73185,7.04826,7.68618,7.07392,7.2367,6.81839,7.22038,6.96904,6.84886,7.16667,7.31803,7.07699,6.04001,7.38996
3662247,3.043,2.76281,3.42439,3.48746,2.90258,3.06361,3.65374,3.7944,2.90258,3.06361,3.65374,3.7944,3.10486,3.41482,3.45397,3.82622,2.91985,3.97763,2.84571,3.29169,3.3707,3.98652,3.37999,4.07008,2.95317,3.67699,2.87846,2.91536,6.37632,6.3087,5.72088,6.11936,3.59011,3.56128,3.91341,2.73304,2.95821,2.65562,3.03224,3.56935,2.61779,2.91741,2.99513,3.0548,3.41013,3.54528,4.90213,4.35113
4041923,4.26708,4.71111,4.46045,4.51943,3.92719,3.9635,4.03544,4.37139,3.92719,3.9635,4.03544,4.37139,4.47442,4.79028,4.82125,4.67419,4.79255,4.56877,4.60196,5.0721,4.30008,4.24567,4.00093,4.57764,4.57702,4.30954,5.00102,4.06103,4.63143,5.12372,4.61172,4.87013,4.37572,4.73323,5.14007,4.23841,4.44898,4.64541,4.46377,4.81655,4.23474,4.05317,4.53434,4.46894,4.34118,4.47957,4.80629,4.6859
3272566,6.29282,5.85272,6.10694,6.43543,6.69243,6.5105,6.12165,6.61492,6.69243,6.5105,6.12165,6.61492,6.17,6.29768,6.17764,6.33333,6.8772,6.01101,6.52558,6.46987,5.79073,5.65762,5.55684,6.0826,6.09977,5.58132,5.87803,6.42359,6.01178,5.76161,5.93994,6.0605,5.93466,6.15104,5.94234,6.46012,6.072,5.80492,6.38351,6.11817,6.04282,5.91916,5.60808,6.00823,6.17647,6.25563,6.12348,6.56096
3416909,6.3819,6.57304,6.91916,5.41114,6.44766,5.70433,5.33572,5.45332,6.44766,5.70433,5.33572,5.45332,6.07051,6.22718,5.00935,5.8663,5.86922,6.5836,5.46821,5.9573,5.62023,5.33127,5.49723,6.42988,5.87423,5.8064,5.60386,6.42735,4.93043,5.12957,6.1662,5.81116,5.30872,5.20766,5.43799,6.05434,5.82145,6.1896,5.63669,5.81323,6.52457,6.77895,5.62942,5.73231,4.91422,4.59594,6.25933,5.05051
3772158,3.31059,3.32697,3.61237,3.16586,3.77896,3.23201,3.51974,3.36473,3.77896,3.23201,3.51974,3.36473,4.04493,4.01885,3.87426,3.74864,4.13361,4.09045,3.66978,4.32983,3.98345,4.02846,3.98854,3.79346,3.81255,3.71491,3.7288,3.82135,4.19368,3.5628,4.26281,4.0053,3.9572,3.78162,4.05803,3.82174,3.81139,4.14409,3.82735,4.43749,4.56226,4.06443,3.91505,4.27877,4.04317,3.81394,3.95486,3.98613
2902804,3.21079,3.36971,3.29015,3.21808,3.68307,3.30806,3.55064,3.3602,3.68307,3.30806,3.55064,3.3602,3.34971,3.41292,3.37122,3.41398,3.27326,3.64228,3.40191,3.60951,3.4557,3.38233,3.75745,3.53412,3.20977,3.33774,3.51149,3.20322,4.02176,3.87002,3.50327,4.05738,3.39394,3.54193,3.4713,3.25521,3.57664,3.51624,3.05111,3.57115,3.7011,3.74069,3.71753,3.46515,3.60488,3.48258,3.70457,3.39718
3552344,3.65624,3.87604,4.30999,4.02327,3.98963,3.96681,3.97737,3.77798,3.98963,3.96681,3.97737,3.77798,4.0741,4.46992,4.18321,4.85024,4.53904,4.35642,4.08968,4.53856,3.74469,4.44215,4.18175,4.48843,4.8736,4.25263,4.71364,4.76091,4.17712,4.56826,4.07994,4.80905,4.91708,3.91908,4.04308,4.85105,4.46551,4.19342,4.52824,4.24199,4.22286,4.04674,4.57499,4.30775,4.26902,4.74115,4.2539,4.77088
3112713,4.62792,4.87852,4.52714,4.4012,4.10558,4.07397,4.44652,4.20179,4.10558,4.07397,4.44652,4.20179,4.29359,4.87091,4.70969,4.56269,4.62413,4.91031,4.70542,5.38474,5.09823,4.50127,5.47799,5.5155,4.48589,5.31172,4.95089,4.0849,4.502,4.75082,4.22287,4.66862,4.40532,6.29834,4.61461,4.63633,4.37269,4.57068,4.23203,5.32816,5.25298,4.65415,4.82042,4.64877,4.35438,4.79852,4.92316,5.22868
3332530,3.50861,3.31484,3.29875,3.33624,3.38816,3.44681,3.67804,3.36982,3.38816,3.44681,3.67804,3.36982,3.22674,3.21197,3.57979,3.42933,3.38362,3.35339,3.65913,3.62947,3.47783,3.72562,3.80534,4.23007,3.49113,3.65796,3.6118,3.69479,3.54029,3.3992,3.52658,3.93173,3.52711,3.52696,3.44985,3.35042,3.53711,3.5503,3.57578,3.67775,3.52719,3.65023,3.47658,3.48419,3.66548,3.43707,4.34091,3.46098
3882069,7.00664,7.02297,7.1582,7.6191,7.91814,7.98765,7.68559,7.61647,7.91814,7.98765,7.68559,7.61647,7.87589,7.51523,7.29129,7.48723,7.62496,7.23133,6.61048,7.30828,7.36676,7.30525,7.11986,7.26484,7.22925,6.68943,6.76721,7.34114,7.6501,7.59413,8.13632,7.98196,7.24191,7.88912,7.02837,7.36571,7.42454,7.55351,7.43182,6.47971,7.00795,7.0397,6.88284,7.2134,7.24093,7.32796,6.83885,7.42184
2732942,6.22561,5.67344,6.22014,6.10911,5.90376,6.39727,6.25703,6.26782,5.90376,6.39727,6.25703,6.26782,6.79884,6.35161,6.43965,6.52933,6.49157,6.44295,6.47444,6.63166,6.87929,6.79313,6.27037,6.39706,6.141,6.14666,6.10911,5.86631,6.98222,7.03328,6.94177,6.92828,6.69963,6.66417,6.37554,6.42712,6.73231,6.90871,6.37647,6.13939,5.74393,5.79888,6.19022,6.2575,6.14761,6.50929,6.03738,6.76138
2673085,3.07351,3.30657,3.24363,3.21216,3.46613,2.99474,3.21819,2.93499,3.46613,2.99474,3.21819,2.93499,3.44573,3.50489,3.6349,3.13368,3.28066,3.6844,3.69006,3.61932,3.68018,3.39327,3.90859,3.78435,3.43037,3.36221,3.82585,3.3405,3.49157,3.72267,3.70882,3.33943,3.21716,3.88321,3.23875,3.44342,3.40047,3.29305,3.67177,3.8657,3.85082,3.60695,3.80742,3.45452,3.72813,3.86241,3.83391,3.70903
3416921,4.17115,4.11172,4.33193,4.06983,4.38669,4.28158,3.82552,4.10345,4.38669,4.28158,3.82552,4.10345,4.36456,3.86686,4.16214,4.26635,3.96542,4.35016,4.02067,4.25435,4.27259,4.51598,4.86768,4.40028,4.19541,4.12739,4.53664,4.64565,4.57296,4.48337,4.61869,4.94041,4.66833,4.61286,4.86413,3.88391,4.46929,3.8249,4.45763,4.24191,4.44639,4.5473,4.54373,4.44398,4.79576,4.5839,4.84771,4.58642
2623139,5.9582,6.96252,5.98164,6.30998,5.6393,6.02407,5.93339,6.24621,5.6393,6.02407,5.93339,6.24621,5.43734,5.37975,5.57814,5.56011,5.43717,5.31196,5.36838,5.29193,5.29724,5.4723,5.34371,5.43196,5.53192,5.63775,5.63551,5.18436,5.40025,5.78515,4.58727,6.32869,5.3394,5.39769,5.70025,5.18815,5.90014,5.73728,5.6536,5.32154,5.57432,6.08389,5.53742,5.44369,5.42016,5.04739,4.75544,5.24607
3856554,3.84641,4.92198,4.49687,4.15645,4.09377,3.68015,4.30373,4.67788,4.09377,3.68015,4.30373,4.67788,4.10363,4.27148,4.08748,4.2681,4.58973,4.61465,4.55978,4.59303,4.27573,4.2181,4.75343,4.07051,4.36716,4.17464,4.60929,4.61012,4.82634,4.51476,4.46579,4.90058,4.51513,5.02236,4.11303,4.8157,4.42224,4.42787,4.49574,4.55912,4.02402,4.44886,4.52327,4.11099,4.4884,3.86196,3.83225,4.62322
3526831,5.81104,5.4047,5.61859,5.87908,5.42241,5.56811,5.6865,5.91028,5.42241,5.56811,5.6865,5.91028,5.41592,4.95072,5.44824,4.92789,5.7349,4.99376,5.14214,5.27903,5.01474,4.99523,5.12596,5.04847,5.43452,5.27153,5.28854,5.67683,5.58399,5.03314,5.31604,5.69216,5.44044,6.04276,4.66383,5.55889,4.98502,5.16002,5.59126,5.19057,4.74405,4.17776,4.88221,5.54189,4.87039,5.10022,4.8611,5.35062
2367793,6.47534,6.08668,6.09081,6.58309,5.81045,6.379,6.6975,7.08105,5.81045,6.379,6.6975,7.08105,6.17258,6.41888,6.21751,6.47832,6.09156,5.65536,5.98107,5.90581,6.37978,6.28431,6.14734,6.09517,6.10267,6.13731,6.20703,5.78865,6.80671,6.19245,6.45853,6.85994,6.18033,6.17574,5.62032,5.9023,6.46419,6.64335,6.04534,5.61953,6.4486,5.81445,5.88427,5.78555,5.60948,5.72704,5.50609,5.80625
2587618,7.57459,7.99274,7.58803,7.81466,6.82659,7.22275,7.62863,7.81038,6.82659,7.22275,7.62863,7.81038,8.52372,8.57126,8.41122,8.59659,7.76515,8.26403,8.14861,8.65083,8.32629,8.4031,7.99603,8.34157,7.95137,8.05471,7.97699,7.35437,8.57746,8.74897,8.62935,8.49257,8.36768,7.8273,9.11018,8.29308,8.61449,8.25501,8.30491,8.33971,8.78943,8.50143,8.4623,8.20152,8.46913,8.71663,6.57682,8.23734
3662265,6.72345,6.39248,6.39468,6.94085,7.37467,7.58377,7.51075,7.54074,7.37467,7.58377,7.51075,7.54074,7.17032,7.26673,7.01559,7.3952,7.44983,7.27197,7.20268,7.31506,7.61515,7.37098,6.95521,6.78351,7.21212,6.81919,7.12856,7.59953,6.94907,7.25434,7.50671,7.11562,7.03158,7.18356,6.77571,7.3402,7.09491,7.01316,6.87211,6.69112,6.96804,6.66106,6.46526,7.08497,6.5935,6.60275,6.89816,6.93934
2842860,6.48732,6.3227,6.43809,6.38363,5.97389,5.96074,5.63335,6.10493,5.97389,5.96074,5.63335,6.10493,6.20144,5.8822,6.13498,6.54605,6.36855,5.98039,6.60231,6.37518,6.11844,6.08367,6.55738,5.92923,6.91307,6.21382,6.36253,6.70019,5.94949,6.74601,6.04047,6.19802,6.53128,6.05211,6.33566,6.52237,6.24297,6.37893,5.67668,6.05595,6.33389,6.03612,6.16854,6.35453,5.78644,6.25667,5.87643,5.97094
3991889,10.9812,11.0253,11.3212,10.7663,11.0861,11.215,10.8238,10.6525,11.0861,11.215,10.8238,10.6525,10.5417,10.0526,10.4135,10.1726,11.0036,10.2226,10.5424,10.5739,10.5997,10.8312,10.2673,10.6894,10.7183,10.0483,10.4631,11.0857,10.3744,10.1361,10.4379,10.3697,10.599,10.4794,10.2268,10.5423,10.8698,10.6892,10.3621,9.88907,9.86903,10.2908,9.845,10.2604,10.3322,10.4292,10.0146,10.5331
3502411,4.27842,3.89642,3.91027,4.2731,4.59542,4.26394,4.07058,4.00031,4.59542,4.26394,4.07058,4.00031,4.6052,4.54395,4.23611,4.48992,4.46238,4.60661,4.53643,4.74345,4.40228,4.71608,4.56947,4.46044,4.35357,4.67924,4.29884,4.67944,4.74306,4.32844,4.65281,4.53457,4.26885,4.42196,4.48787,4.43625,4.49545,4.29051,4.5161,4.16089,4.76488,4.39321,4.44533,4.80159,4.51734,4.83601,4.81089,4.37723
3307120,5.25704,5.25979,5.03932,5.33805,4.83397,5.28717,5.07475,5.37962,4.83397,5.28717,5.07475,5.37962,5.77978,5.78459,5.75918,5.70922,6.2169,5.83874,5.71188,5.48257,5.75704,5.6905,5.71875,5.26501,5.72867,5.86727,5.75925,6.08402,6.20985,6.16484,6.611,6.22089,5.86547,5.89772,6.00829,6.09036,6.1396,5.90442,6.58336,5.56671,5.26384,5.55379,4.95346,5.43751,5.45212,5.73611,5.62228,5.67296
2403335,5.99375,5.52618,5.72405,5.59664,5.51213,5.06301,5.88795,5.56361,5.51213,5.06301,5.88795,5.56361,5.8049,5.87918,5.24955,5.62238,6.03308,6.1196,6.34227,6.17271,6.08879,6.01457,5.91665,6.1671,6.36511,6.09533,6.37644,6.40653,5.69439,5.9708,6.08426,5.99075,6.07767,6.13465,6.07713,5.80514,6.25094,6.38124,5.57624,6.17902,6.09487,6.21027,5.69175,5.91605,6.11671,6.06484,5.82865,5.84219
3332548,4.60131,4.70891,4.40025,4.27483,4.38239,4.72747,4.25078,4.23492,4.38239,4.72747,4.25078,4.23492,4.46296,4.3366,4.49464,4.23674,4.64534,5.08607,4.46632,4.8396,4.27587,4.73983,4.52222,4.43101,4.78791,4.51509,4.4625,5.09913,4.47575,4.27105,4.70945,4.17461,4.51243,4.74561,4.79806,4.98963,4.74371,4.63797,4.40015,4.45504,4.31103,4.38148,4.42168,4.2262,4.41908,4.27038,4.56404,4.51778
2867392,4.27175,5.06167,4.44143,4.27695,4.00985,4.12314,4.36685,4.16628,4.00985,4.12314,4.36685,4.16628,4.90366,5.27224,5.15199,5.00609,4.55404,4.85814,5.42288,4.77229,4.98904,4.86112,5.15658,5.16017,4.53845,4.49422,5.07766,4.54363,4.67975,4.85463,4.67177,4.99322,5.24118,5.11216,5.27272,4.82547,4.6214,5.20787,4.92259,5.27412,5.12867,5.39471,4.83288,4.43454,4.88361,5.55241,4.75271,5.14987
2623154,4.71185,4.96371,4.66154,5.36078,4.93596,4.95454,5.29525,4.99939,4.93596,4.95454,5.29525,4.99939,4.98987,4.9564,5.23777,5.07112,5.14255,4.66594,5.04923,4.9322,4.76538,4.94052,4.83228,5.1161,4.97755,5.20468,4.97853,4.70563,5.32505,4.87271,4.91981,4.65219,5.2422,5.45033,5.25572,5.24142,4.76073,4.71016,4.5822,5.29655,5.07355,4.90612,5.34427,5.04969,4.87611,4.82423,5.0872,5.16625
3916527,8.88709,8.36352,8.96444,9.09963,9.59669,9.66615,9.19457,9.33859,9.59669,9.66615,9.19457,9.33859,9.26268,8.44345,8.82652,8.84266,9.36018,8.17757,8.96179,9.12278,8.27961,7.88341,7.59611,7.69576,8.57794,8.41606,8.10943,8.72714,8.43175,7.80777,8.35577,7.98583,8.98261,8.45565,8.73517,9.15175,8.09698,7.65148,9.15824,7.60149,8.06755,7.91889,8.49787,8.05239,8.77804,9.48001,8.25411,8.42355
3796620,8.88365,9.2355,9.08837,9.23849,9.49741,9.14539,9.2933,9.01777,9.49741,9.14539,9.2933,9.01777,9.21609,9.31161,9.47016,9.68623,9.58549,9.10063,8.92953,9.09061,9.30094,8.81901,8.85793,8.58117,9.30811,8.8811,8.8819,9.12665,8.64556,8.50385,8.57389,8.45346,9.14621,9.48018,9.48681,9.61388,9.29984,9.10174,9.27192,9.08834,9.02438,9.00375,8.823,9.00768,9.06483,9.26383,8.8542,8.89355
2952781,4.06701,4.54962,4.21852,4.38055,4.18191,4.27066,4.74596,3.90555,4.18191,4.27066,4.74596,3.90555,4.44515,4.68903,4.32296,4.24179,4.12239,4.47935,4.47827,4.17844,4.43995,4.20035,4.47244,4.76001,4.14316,4.36217,4.34099,4.20345,4.41533,4.41852,4.33572,4.02951,4.31544,4.47549,4.20139,4.62109,4.37694,4.31678,4.79491,4.5543,4.40194,4.29557,4.45174,4.41359,4.77034,4.2154,5.12342,4.17439
3247172,3.75719,3.85764,3.74001,3.46813,4.11949,3.40081,4.0142,3.55063,4.11949,3.40081,4.0142,3.55063,3.26446,3.53012,3.59186,3.80152,3.75576,4.43362,3.93311,3.54279,3.60919,4.07384,3.77443,3.43875,3.93236,3.37291,3.38248,3.71407,3.79272,3.56992,3.6677,3.59776,3.69673,3.72164,3.47785,3.64593,3.75178,3.48462,3.71745,3.58217,3.6793,3.9647,3.50338,3.70035,3.64329,3.53795,3.69042,3.50069
3772187,3.42284,3.13476,3.19756,3.37,3.77921,3.06393,3.43884,3.33862,3.77921,3.06393,3.43884,3.33862,3.19493,3.43195,3.95147,3.14811,3.55515,3.04673,3.49308,3.43481,3.13924,3.40616,3.48277,3.79449,3.33492,3.40282,3.45793,3.95537,3.38232,3.7165,3.49685,3.62253,3.37239,3.29237,3.33914,3.64325,3.22925,3.63987,3.33133,3.18898,3.37395,3.48229,3.74956,3.10262,3.2746,3.19805,3.4105,3.27134
3416943,4.50865,3.84351,5.06353,5.07485,4.88016,5.12872,4.44242,5.34969,4.88016,5.12872,4.44242,5.34969,5.09731,4.91214,4.60596,4.23705,5.14613,4.31761,4.53779,4.43764,4.81555,4.03852,4.76022,4.443,4.26935,4.40624,4.1336,4.62697,3.97646,3.78358,4.2657,4.22598,4.66517,4.52878,4.02322,5.01434,4.6017,4.51008,4.0603,4.19952,4.46467,4.22648,3.86542,4.70217,4.81194,4.29486,4.9043,4.12236
3941958,5.45923,5.58346,5.75324,5.45268,5.53781,5.47932,5.24981,5.33474,5.53781,5.47932,5.24981,5.33474,5.43352,5.33907,5.19515,5.35608,5.44863,5.29702,5.25649,5.30017,4.93272,5.12233,4.64746,4.74726,5.2532,5.16852,5.02506,5.55757,5.19291,5.06426,4.9673,5.12564,5.18367,5.30835,4.59164,5.2674,4.85729,4.92719,5.22275,5.09649,5.56198,5.05518,5.33897,5.26605,5.58417,5.50266,5.17942,5.65503
2477731,3.66189,3.41214,3.85138,3.23479,4.13708,3.0341,3.63369,3.07869,4.13708,3.0341,3.63369,3.07869,3.79137,3.75888,3.89923,3.63127,3.32835,3.92759,4.11345,3.89245,4.05879,4.03319,4.09085,4.05087,3.82772,3.75587,4.06011,3.87746,3.82631,3.95246,4.34357,3.93102,3.83459,4.0607,3.97109,3.67745,3.73762,3.4612,3.47732,4.10142,3.93868,3.48574,4.01713,3.75743,4.2391,3.89672,4.20992,3.89709
3077321,3.84246,3.97357,4.14115,3.68937,4.01238,3.73203,3.92127,3.80429,4.01238,3.73203,3.92127,3.80429,4.10487,4.07133,4.19421,3.87682,3.71029,4.42192,4.21987,4.07826,4.28321,4.39497,4.73491,4.6036,4.04317,4.07129,4.14764,3.75878,4.43217,4.32217,4.01114,4.58303,3.84447,4.17327,3.81027,3.80233,4.17584,4.11525,3.89704,4.37972,4.06976,4.47422,4.62801,4.01981,4.22044,4.05327,4.7107,4.26649
3576812,5.61134,5.86705,5.24826,5.96018,5.99074,6.78159,5.43899,6.00591,5.99074,6.78159,5.43899,6.00591,5.16617,5.1335,5.1745,5.26395,5.65389,5.09891,5.1747,5.00856,5.42275,5.60023,5.16807,5.0793,5.56351,5.63233,5.63397,5.50771,4.52898,4.80996,4.97085,4.75423,5.07588,5.2337,5.69595,5.57389,6.34925,6.17259,6.46101,5.38336,5.6657,5.30757,5.0808,5.64534,5.57438,5.19405,5.49201,5.57742
2453307,5.73674,6.37207,5.66188,5.29478,6.18721,5.41661,5.29158,5.1289,6.18721,5.41661,5.29158,5.1289,5.91991,6.44817,6.28152,5.83218,5.97179,5.61099,5.92518,6.00976,5.00306,5.46771,5.73983,5.68417,5.15599,5.08749,5.36718,5.35622,5.00451,5.0177,5.14376,5.30054,6.11587,6.07492,6.17352,5.29813,5.70428,5.47969,6.04252,5.66499,6.2876,6.28335,6.914,6.2741,5.44693,5.91507,5.59219,5.822
3942062,5.2663,5.42434,5.47717,5.90071,6.28426,6.33386,5.79059,6.22764,6.28426,6.33386,5.79059,6.22764,6.52268,6.22338,6.03269,5.97108,6.80878,6.14333,5.69967,5.72669,6.03084,6.01008,5.18624,5.51018,5.94379,5.80819,6.12431,6.44968,5.70493,5.64923,5.66514,5.77022,6.24114,6.01773,5.52383,6.19859,5.47429,5.96839,5.91053,6.07964,6.2532,5.50683,5.91469,6.41102,6.09794,6.21346,6.2964,6.12792
3382523,3.64892,3.42811,3.75935,3.39633,3.96765,3.39221,3.3924,3.3325,3.96765,3.39221,3.3924,3.3325,3.24853,3.14718,3.09312,3.26732,3.4921,3.03071,3.68084,3.31752,3.38645,3.4938,3.10602,3.19161,3.9993,3.2992,3.61638,3.79099,3.66151,3.33404,3.18396,3.24517,3.04622,3.19305,3.35074,3.36103,3.3926,3.4347,3.40165,3.01168,3.64177,3.64131,3.34516,3.13962,3.28094,3.68199,3.28427,3.08952
3722248,3.29182,3.78236,3.27757,3.0997,3.3377,3.07259,3.33731,3.06618,3.3377,3.07259,3.33731,3.06618,3.16118,3.29287,3.16011,2.98654,2.95578,3.11519,3.05102,3.50637,3.63836,3.46886,3.67147,3.7536,3.03308,3.06671,3.39865,2.98118,3.55808,3.56851,3.55439,3.74173,3.18728,3.50709,3.41534,3.03403,3.4309,2.80422,3.08544,3.65942,3.85382,4.25061,3.43108,3.77416,3.84345,3.63416,3.94761,3.49066
3442475,4.28948,4.0451,4.69549,4.22037,4.31654,4.35394,4.05171,4.38171,4.31654,4.35394,4.05171,4.38171,4.45783,3.97817,4.33057,4.31962,4.29468,4.50937,4.84914,4.31369,4.03893,4.75583,4.14908,4.42212,4.41836,3.9941,4.37501,4.71646,5.93691,5.35722,5.70003,5.45574,3.72115,3.99195,3.99116,4.6351,4.66154,4.34759,4.30181,4.94012,3.73539,4.68555,4.29649,4.60587,4.63287,4.43404,4.60917,4.69104
2902844,3.97391,4.02596,4.16378,3.50329,4.12693,3.69247,3.91871,3.60697,4.12693,3.69247,3.91871,3.60697,4.0007,3.9457,4.22866,3.79835,3.6627,4.16671,4.00289,4.02837,4.52706,4.29886,4.21129,4.51681,3.81979,4.12076,4.15828,3.68975,4.44505,4.61289,4.19361,4.97159,3.99788,4.23798,4.12647,3.75536,4.06441,4.02627,3.87893,4.1831,4.06192,3.94651,3.85614,4.02348,4.01648,4.15718,4.26454,3.92592
3746675,3.33698,3.65844,3.19204,3.41488,3.58239,3.28516,3.06131,3.13824,3.58239,3.28516,3.06131,3.13824,3.25711,3.06915,3.34789,3.65145,3.41799,4.01457,3.70656,3.55198,3.05433,3.33996,3.36568,3.90656,2.84776,2.92018,2.85762,3.14966,3.26596,3.32514,3.47222,3.56456,3.33496,3.33039,3.13838,3.36208,3.50371,3.22418,3.44783,3.41085,3.35354,3.78634,3.21043,3.10054,3.80187,3.76535,4.51724,3.68593
3686728,7.0122,7.43738,7.28113,7.35244,6.79019,7.02978,6.78556,7.04176,6.79019,7.02978,6.78556,7.04176,6.46692,5.98513,5.82296,6.50073,6.74106,6.59191,6.34304,6.49044,6.38046,6.56549,6.44903,6.18121,6.02458,6.16904,6.45702,6.42256,6.36239,6.24738,6.34783,6.14797,6.36689,6.05941,6.24046,6.5227,6.35699,5.93896,6.83,5.85145,6.58416,6.98686,6.00235,6.09315,6.3069,6.01339,6.31359,6.6604
3502437,3.99244,4.14902,4.26834,3.83575,3.83895,4.07256,3.73605,3.98081,3.83895,4.07256,3.73605,3.98081,4.0929,3.78001,3.75944,3.78109,3.75868,4.03879,3.72164,3.91376,4.03592,4.14088,4.25554,4.16306,3.83124,3.7541,3.62764,3.91295,4.11883,3.96333,4.23908,3.75851,3.64002,3.64732,3.78558,3.76238,4.03588,4.24194,4.08836,4.18957,4.04115,4.20952,3.77289,4.17723,4.00086,4.15074,4.21171,4.08642
2817464,3.46464,3.68773,3.50376,3.35218,3.26794,3.43025,3.35095,3.59699,3.26794,3.43025,3.35095,3.59699,4.26566,4.35093,4.56765,4.18008,4.00593,4.35685,4.46764,3.95303,4.77431,4.61087,4.62796,4.73231,4.30624,3.99479,4.27857,4.10552,4.57801,4.60003,4.54612,4.3274,4.01143,4.61351,4.542,4.40803,4.60244,4.67898,4.34158,4.7066,4.47597,4.0929,4.39418,4.16236,4.38841,4.40751,4.74699,4.64743
2673136,3.29306,3.66502,3.30126,3.53869,3.08305,3.2916,3.40708,3.45169,3.08305,3.2916,3.40708,3.45169,3.34703,3.74838,3.41637,3.49617,3.38742,3.28496,3.50699,3.35269,3.70654,3.6244,3.45972,3.59774,3.20561,3.57904,3.89796,3.22073,3.64408,3.29729,3.03599,3.36508,3.29868,3.21925,3.51386,3.59902,3.33375,3.62374,3.39374,3.68362,3.18415,3.51149,3.28816,3.17361,3.77775,3.56324,3.47366,3.34384
3332576,3.69752,3.5054,3.79844,3.57695,4.09081,3.91826,3.93955,3.89863,4.09081,3.91826,3.93955,3.89863,3.85761,3.71822,3.59426,3.74627,3.708,4.02917,4.12247,3.80223,4.04606,3.71522,4.14206,3.76981,3.78035,3.76439,3.80192,3.67368,3.96917,3.65061,3.94365,3.92428,3.53352,4.04289,3.52602,3.74544,4.04246,3.7206,3.70731,3.89466,4.07821,3.70698,3.61891,3.89634,4.01534,3.80157,3.86783,3.99709
2623180,5.58973,5.35947,5.29313,6.05411,5.27484,5.35289,5.16231,5.75208,5.27484,5.35289,5.16231,5.75208,5.84536,5.90302,5.84074,5.31135,5.83494,5.65679,6.08136,5.98514,5.86918,5.66202,5.9391,5.80022,5.96486,5.74913,5.82172,5.51505,6.0997,6.25577,5.99705,6.16544,5.8253,5.8721,6.09691,5.70333,5.6924,5.51806,5.73267,5.64715,5.74657,5.43202,5.78892,5.91998,6.42432,5.78227,5.66301,5.80505
2697564,8.21807,7.83396,8.04976,8.41932,8.24562,8.37645,8.45095,8.31853,8.24562,8.37645,8.45095,8.31853,8.11505,7.74871,7.64921,7.94152,7.94315,7.5116,8.08207,7.62836,7.77677,7.58881,7.30327,7.23506,8.20527,7.90569,8.10147,7.87855,7.73772,7.79578,7.84037,7.35699,8.15409,7.39282,7.87583,7.95194,7.87195,8.38595,7.7605,7.35996,7.94035,7.76942,7.72036,7.56807,7.47068,7.65369,6.52035,7.28542
3856594,3.84291,4.63132,4.12127,4.03619,3.88755,4.11924,4.10652,4.13528,3.88755,4.11924,4.10652,4.13528,4.41869,3.82575,4.41666,4.3067,4.80569,4.85593,5.00645,4.65061,4.22895,4.63443,4.12451,4.81712,4.76626,4.96908,4.47556,4.5051,4.76856,4.75664,4.74358,5.37989,4.40469,4.42334,5.04838,4.4558,4.52756,4.44051,4.52907,4.97263,4.61644,4.64074,5.01675,3.93426,4.24245,5.18556,4.95933,4.79799
2427791,3.51643,3.87525,3.77623,3.34275,3.74228,3.25141,3.52151,3.30797,3.74228,3.25141,3.52151,3.30797,3.42556,4.09022,3.86975,3.68154,3.33693,3.77515,3.82448,3.76426,3.63239,3.40761,3.87669,3.90879,3.38531,3.55671,3.63064,3.4457,3.67561,3.53365,3.34234,3.57322,3.52321,3.55725,3.32174,3.10614,3.25582,3.5792,3.30376,3.7168,3.96258,3.96064,3.56376,3.28404,3.72749,3.73758,4.21821,3.51899
2867432,3.47014,4.08203,3.51206,3.58473,3.53973,3.16039,3.37123,3.22029,3.53973,3.16039,3.37123,3.22029,4.49761,4.92696,4.32865,4.06953,3.48054,4.39093,4.31447,4.1908,3.89215,4.03609,5.06455,4.71491,4.19816,4.5176,4.25252,4.30557,4.49867,4.45778,4.76601,4.56481,4.338,4.31634,5.05561,4.50084,4.58146,4.62007,4.08014,4.89565,4.88107,4.74638,5.10116,4.6885,4.28174,4.44103,4.64482,5.13279
2367843,4.64679,4.69027,4.68758,4.42856,4.34142,4.17466,4.47852,4.41378,4.34142,4.17466,4.47852,4.41378,4.61497,5.0102,4.98505,4.89453,4.57492,4.81968,5.04692,4.82612,5.00686,4.98989,4.91645,4.43566,5.3111,5.10208,5.15412,4.96776,4.21916,4.3666,4.48061,4.58516,5.00739,4.65417,4.99131,4.49237,4.48974,5.17694,4.49949,4.84337,5.097,4.94585,4.94196,4.6724,4.48218,4.92136,4.43473,4.91393
2343418,3.11311,3.43773,3.2755,2.96168,3.89355,3.28924,3.15217,2.97308,3.89355,3.28924,3.15217,2.97308,3.74849,3.81883,3.9145,3.19371,3.22031,4.25318,3.84082,3.61434,3.82102,3.87029,4.23755,3.88685,3.89127,4.05364,4.04595,3.24496,3.96984,3.52255,3.67948,4.03406,3.38531,3.42412,3.41892,3.23261,3.89455,3.73431,3.74307,3.7793,3.82928,3.98571,3.88482,3.8106,4.06168,4.21846,4.11422,4.0341
2842911,3.63569,4.07009,3.77958,3.7566,3.94459,3.53405,3.53561,3.49339,3.94459,3.53405,3.53561,3.49339,3.73651,4.07015,3.85576,3.70718,3.658,3.89774,4.06413,3.83527,4.09069,3.9474,4.07626,4.17203,3.80524,3.97486,4.01897,3.72972,3.77346,3.87881,3.82747,3.79836,3.70702,4.062,3.54848,3.65207,3.75686,4.01256,3.84986,3.8725,4.00461,3.94396,4.07591,4.1483,3.94299,4.13967,4.11033,3.86235
3992041,4.55249,5.33443,4.89042,4.35559,5.04468,4.36108,4.98386,4.31275,5.04468,4.36108,4.98386,4.31275,4.40455,3.75308,4.33905,4.6002,4.60096,5.27004,4.77414,4.28838,4.78554,4.27237,4.69021,4.76966,4.30035,3.9067,3.89686,4.70477,3.84925,4.25245,3.91112,5.6614,4.33874,4.25035,3.94257,4.13067,3.84813,4.2602,4.05185,4.87751,5.44143,4.74754,4.31924,4.5464,5.06284,4.12817,5.15751,5.27065
3806654,3.15626,3.10069,3.18932,2.82966,2.96195,3.03566,2.9377,2.92111,2.96195,3.03566,2.9377,2.92111,3.36452,3.32598,3.2905,3.35543,3.23448,3.3368,3.22046,3.16328,3.02141,3.29231,3.62172,3.27379,3.41548,2.9945,3.32239,3.23538,3.02804,3.33849,3.32783,3.24314,3.2762,3.52894,3.06548,3.46232,3.48993,3.11904,3.4462,3.22396,3.32504,3.15535,3.4261,3.39523,3.42157,3.40267,3.50555,3.35853
2867443,8.05699,8.06484,7.97113,8.02938,7.36579,7.83791,7.88165,7.79189,7.36579,7.83791,7.88165,7.79189,7.31777,7.43877,7.15077,7.31199,7.22,6.49612,7.30939,6.83835,7.08422,6.77595,6.95759,6.48854,8.27054,7.54683,8.00379,7.75916,6.77012,7.24838,6.47311,6.9004,7.51132,6.75497,6.73558,7.27552,7.32425,7.77493,7.34424,7.00577,7.37913,7.3203,7.40595,7.41443,6.66469,6.47366,6.16005,6.57849
3686750,3.71295,3.69147,3.50341,3.62358,4.05074,4.02566,3.88769,3.8424,4.05074,4.02566,3.88769,3.8424,3.99463,3.3793,3.56235,3.74933,3.75094,3.6632,3.83412,3.93708,3.91426,3.71956,3.87828,3.70861,3.54557,3.73976,3.58779,3.59656,3.65261,3.75433,4.08068,3.68248,3.67716,4.29074,3.90769,3.67436,3.72776,3.81852,3.99084,3.89427,3.47081,3.99764,4.03978,4.07711,3.94784,3.62674,3.89656,3.66637
3417075,6.27435,6.04104,5.72702,5.95081,6.40332,6.20506,5.97861,6.24939,6.40332,6.20506,5.97861,6.24939,6.92597,6.57158,6.62841,6.51824,6.65652,6.67975,6.57206,7.24465,5.81021,5.92271,5.57731,5.00054,6.66686,6.50789,6.63214,7.1612,5.78831,6.1788,6.51054,6.08933,5.96181,6.35659,5.74718,6.27483,6.27217,6.18556,6.44683,6.74045,7.09231,5.93652,6.33033,6.76642,5.77286,5.82955,5.75809,6.15626
3416977,5.20382,4.89103,6.00185,4.98837,5.20575,5.5645,5.83336,5.46838,5.20575,5.5645,5.83336,5.46838,5.19458,4.99034,4.45028,4.84706,4.90436,4.45901,5.03448,4.23475,4.35845,4.5618,4.93723,4.50423,4.33872,5.5067,4.67994,5.36352,4.13283,3.80133,4.29897,3.97157,4.46123,4.74102,4.33939,4.82476,4.22516,4.23448,4.69476,4.87715,4.9111,4.91916,4.69436,4.99898,4.44425,3.95771,5.03167,4.25339
2757540,5.3854,5.3693,5.05531,5.53318,5.51085,5.34459,5.24835,5.35333,5.51085,5.34459,5.24835,5.35333,5.501,5.38858,5.42454,4.85599,5.15717,5.26533,5.27872,5.60661,5.48996,5.28978,5.32461,5.40963,5.80247,5.84977,5.43024,5.29601,5.29039,5.5028,5.55504,5.68672,5.63233,5.29583,5.25035,5.30443,5.519,5.2305,4.93556,5.17665,5.08546,4.86367,5.54559,5.31228,5.32658,5.74964,4.85221,5.45388
3442514,4.07858,3.67295,4.00017,4.03878,4.1053,3.97015,4.21144,3.97854,4.1053,3.97015,4.21144,3.97854,4.02474,3.97818,3.78448,3.97519,4.17465,4.49131,4.28785,4.46886,3.90001,4.49472,4.29724,4.25329,4.35589,3.84037,4.01813,4.26229,4.45617,4.48003,4.88821,4.84801,4.21514,4.23272,3.52606,3.96861,4.1737,4.26765,4.40443,4.71083,4.61634,4.65815,4.13674,4.23521,4.41035,4.4067,4.78914,4.30519
3002873,8.41541,8.14912,8.18608,8.6082,7.40833,8.00359,8.12492,8.0822,7.40833,8.00359,8.12492,8.0822,8.40112,8.36604,8.37187,8.40754,8.16612,7.72922,8.19663,8.02552,7.5512,7.87062,7.45655,7.32578,8.28469,7.75117,7.88327,8.13795,7.89119,7.70419,7.52593,7.57203,8.03606,7.64873,8.19744,8.35862,7.87193,8.03743,7.64692,7.4591,8.13721,7.70415,7.85687,8.15742,7.41024,7.19734,6.92149,7.36394
4016572,8.83268,8.47077,8.66456,8.52709,8.59546,8.58679,8.6837,8.53084,8.59546,8.58679,8.6837,8.53084,8.1816,8.12848,8.07944,8.13132,8.43566,8.36057,8.06442,8.05517,7.87581,7.65894,7.76488,8.01986,8.47883,8.08436,8.3739,8.84753,8.33751,8.02529,8.22639,8.05737,8.19449,8.16694,7.64929,8.53082,8.2594,8.33347,8.68971,8.27743,8.29122,8.07163,8.05852,8.37449,7.96493,7.74239,8.05986,7.81298
2952834,3.96823,4.25954,4.06367,3.83034,4.37427,3.96974,3.82804,3.70315,4.37427,3.96974,3.82804,3.70315,4.02438,4.4013,4.22078,3.99214,4.19856,4.70639,4.53347,4.3201,4.33053,4.88419,4.84587,4.89357,4.10211,4.11669,4.23027,4.48047,4.32536,4.54427,3.9637,4.19851,3.74845,3.9555,3.92128,4.21911,4.44104,4.53767,4.14466,4.46715,4.61598,4.64976,4.59248,4.20182,4.11975,4.229,4.99846,4.34166
3662333,4.01615,3.89839,4.2897,4.17986,4.14439,4.11114,4.17002,4.16509,4.14439,4.11114,4.17002,4.16509,4.15738,3.92611,4.19781,4.06509,4.32017,4.43395,4.31169,4.23286,4.23696,4.42502,4.37865,4.24455,4.2947,4.24859,4.11243,4.32929,4.7314,4.36598,4.35265,4.38233,4.11144,4.18506,3.97922,4.16159,4.47827,4.50037,4.41102,4.54463,4.4652,4.58164,4.4591,4.24722,4.47045,4.27518,4.54282,4.18807
3916576,7.21767,5.67579,6.53487,6.96142,7.91264,7.81559,7.91951,7.44364,7.91264,7.81559,7.91951,7.44364,6.20018,5.57395,6.37435,5.97623,6.57234,6.11153,6.2769,6.19795,4.80706,5.43109,4.54728,4.95106,5.64025,5.92852,5.30055,6.20355,5.41721,6.08152,6.06781,4.89166,5.99435,5.95351,6.14197,5.90767,5.78595,6.04076,6.32473,6.0322,5.17202,4.65774,5.40494,5.39901,5.19829,4.99284,4.80875,5.37444
3722286,4.50227,5.30231,4.60417,4.9455,4.82034,4.90658,4.07189,4.25879,4.82034,4.90658,4.07189,4.25879,3.79759,4.26781,3.37193,4.2086,4.61277,4.79261,4.56305,4.01455,4.07582,3.01546,3.60892,3.59469,4.13379,4.41708,4.6392,4.14735,3.64872,4.29389,4.17496,3.95558,3.74387,4.30319,4.29616,4.68878,3.75598,3.96004,3.39838,2.7955,3.9806,3.16656,3.87443,4.32892,3.76748,4.10818,3.83538,4.14517
3332615,7.50517,7.74002,7.68908,7.5033,7.36879,7.35436,7.41062,7.1332,7.36879,7.35436,7.41062,7.1332,6.02655,6.69925,6.25469,6.31657,6.38291,6.46487,6.81742,6.9297,5.6613,5.57258,6.26371,5.79497,6.52185,6.72457,6.762,7.24767,6.30096,5.93793,6.41463,6.07682,7.27551,6.87592,6.46495,6.91132,6.15078,6.22021,6.4265,6.46939,5.98182,6.03505,6.31319,6.78626,6.28657,6.32434,5.5942,5.76432
2902884,4.91673,4.77472,5.11643,5.37191,4.84199,4.79476,5.00205,4.8588,4.84199,4.79476,5.00205,4.8588,4.76689,5.02035,5.08121,4.94382,4.77013,4.90789,4.86933,4.96424,5.3448,4.92594,5.31891,5.19687,4.91916,4.88656,4.95215,4.6592,4.91071,5.10497,4.9366,5.10659,4.91976,4.82262,5.09259,4.8582,5.0885,4.75207,5.13292,5.04343,5.03145,5.11348,5.14861,5.06392,5.30232,5.11381,5.48004,5.0581
3502475,3.23325,3.89065,3.68259,3.13856,3.45797,3.31701,3.52587,3.24219,3.45797,3.31701,3.52587,3.24219,3.31277,3.15823,3.37711,3.53723,3.59969,3.63244,3.76381,3.85312,3.52504,4.09729,4.28146,3.51561,3.87542,3.50015,4.00548,3.57584,3.59162,3.4371,4.1031,4.07931,3.78103,3.46102,3.51613,3.5967,3.46141,3.54394,3.67678,4.23607,4.07035,4.09553,3.8307,3.52878,4.21295,4.10356,4.21381,3.82673
2647647,6.20027,6.18788,5.90218,6.75289,6.72942,6.27458,6.51039,6.60312,6.72942,6.27458,6.51039,6.60312,6.35084,6.73407,6.18283,6.42861,6.42327,6.26852,6.53529,6.65968,6.22198,6.01131,6.26678,6.39063,6.64459,6.50142,6.62031,6.16636,6.03752,6.0545,5.45998,6.13469,6.82356,5.7618,6.38259,6.3172,6.30468,6.30872,5.6405,5.81027,6.42757,6.1551,6.43333,5.98508,6.07658,6.24909,5.83191,5.84045
3416996,5.14337,4.78747,5.15529,5.10491,4.29323,5.60892,5.1285,5.08149,4.29323,5.60892,5.1285,5.08149,4.6609,3.96957,5.07511,4.26779,4.90751,4.86311,4.5912,4.86775,4.27418,4.25182,4.13816,3.38066,4.80188,5.6173,4.61854,4.27327,4.03818,4.3148,3.83975,4.02875,4.69735,4.13425,4.47333,5.14618,4.61349,4.50233,4.67187,4.76148,4.40451,3.9002,3.9634,4.6459,4.64295,4.50567,4.99806,4.64265
3942124,3.79111,3.20806,3.84023,4.18336,3.68782,4.12696,3.84251,4.11612,3.68782,4.12696,3.84251,4.11612,4.57342,3.94262,3.43666,3.39279,3.37106,3.83091,3.64313,3.71996,3.99803,3.58433,3.87216,3.44618,3.40547,3.57426,3.49216,3.85862,3.85226,3.34635,3.51829,4.11513,3.5813,3.74904,4.24166,3.35555,3.67247,3.56816,3.72789,3.8317,4.22779,3.56692,3.72059,3.45581,3.28572,3.65248,3.86071,3.29253
3722308,11.7896,12.1642,11.874,11.5429,11.358,11.1617,11.7116,11.4137,11.358,11.1617,11.7116,11.4137,11.4738,11.4616,11.4484,11.456,11.5123,11.6262,11.5153,11.5616,11.1338,11.1658,11.2817,11.2646,11.2576,11.4807,11.2612,11.3552,10.9362,10.862,10.9729,11.0559,11.4569,11.4449,11.8156,11.5127,10.8748,10.581,11.0787,11.602,11.4586,12.0796,11.66,11.7072,11.3097,11.4531,11.4455,11.3527
3332626,6.31192,6.09545,6.36517,6.38987,6.54082,6.31519,6.20786,6.05899,6.54082,6.31519,6.20786,6.05899,7.08515,6.87215,7.00338,6.94486,6.94458,7.05426,7.1313,6.92787,6.05966,6.25386,5.92707,6.31862,6.63829,6.25393,6.28993,6.5549,6.41912,5.77796,6.44851,6.4461,6.9735,6.91666,7.26681,6.80242,6.02014,5.80799,6.30765,6.32631,6.63983,6.72194,6.63132,6.57423,6.59862,6.43922,6.46995,6.74259
3746734,3.05799,3.49773,3.2823,2.98081,3.13498,3.11561,3.13519,3.24279,3.13498,3.11561,3.13519,3.24279,2.91244,3.01606,3.45004,3.02804,3.40893,3.06986,2.9807,2.73017,3.22019,3.66389,3.83085,3.63803,3.05862,2.82097,2.97358,3.35423,3.1331,3.13072,2.97394,3.74402,3.16959,2.90094,3.27102,3.28676,3.12187,3.20283,3.19823,3.15222,3.35331,3.01513,2.8432,2.8416,3.34401,3.23437,3.35027,3.19013
3722311,11.3693,11.7713,11.5692,11.1264,10.7594,10.7571,10.9711,10.8228,10.7594,10.7571,10.9711,10.8228,10.9654,11.0504,11.1572,10.9477,11.131,11.3112,11.0713,10.9227,10.5546,10.6163,10.5726,10.7987,10.9189,11.1541,10.9366,10.8431,10.416,10.2813,10.1988,10.3344,11.0794,10.5995,11.4816,11.1184,10.3154,9.91643,10.4769,10.9864,10.919,11.6102,11.1964,11.0762,10.7821,10.8693,11.0791,10.6184
3722312,9.41517,9.931,9.92764,8.8423,8.35058,9.50577,9.04735,9.33933,8.35058,9.50577,9.04735,9.33933,7.83625,8.6206,8.47733,8.47456,8.29073,7.34953,8.51286,7.93124,8.08269,8.23999,7.24619,9.01851,8.22284,7.53303,7.84054,8.20345,7.66732,7.88421,7.2851,7.6379,8.19155,7.613,8.66362,8.02276,8.01656,7.81582,7.2933,6.80031,8.25846,8.80329,8.09349,7.99266,8.8706,8.39682,8.10153,8.69946
2453365,5.92978,5.09578,5.05406,5.78662,5.61979,6.0057,5.38155,5.51371,5.61979,6.0057,5.38155,5.51371,5.43363,5.45403,6.37849,6.02115,5.37246,5.55144,5.6413,4.97317,5.29229,6.0103,5.64552,6.34892,5.38613,5.61667,5.453,5.61528,4.78625,4.69933,5.06488,5.0229,5.26889,5.27865,5.40266,5.67712,6.18147,5.6003,5.8844,5.25989,5.321,5.04029,5.3433,5.11365,5.93659,5.70266,5.28104,5.94961
2673181,6.05203,6.05322,6.07976,5.85211,5.92088,6.35725,6.35724,6.48326,5.92088,6.35725,6.35724,6.48326,5.73372,5.80884,5.67301,5.62577,5.59369,5.76392,5.79035,5.68858,5.97356,5.49681,5.51689,5.69351,5.66987,6.56147,5.38528,5.34884,5.64766,5.51455,5.36166,5.92143,5.72446,5.51939,5.498,5.7029,5.73878,5.49403,5.82667,5.61012,5.06637,5.73758,5.70039,5.35857,5.61261,5.90292,5.83475,5.62369
3722313,2.48878,2.57605,2.48015,2.51338,2.58419,2.45372,2.50981,2.45094,2.58419,2.45372,2.50981,2.45094,2.68864,2.66974,2.95866,2.67719,2.67134,2.92183,2.61946,2.54515,2.70459,2.80268,3.62861,2.4878,2.46721,3.14406,2.50117,2.4971,2.66284,2.62045,2.65072,2.63371,3.13939,2.85023,3.20937,2.71926,2.49948,2.44518,2.75474,2.77882,2.85767,2.7564,2.66499,2.89981,2.73363,2.5249,2.87253,2.60152
3856646,4.07244,3.66223,3.45744,3.89476,4.66408,4.13964,4.18864,3.72957,4.66408,4.13964,4.18864,3.72957,5.15433,6.14835,6.37362,5.99712,4.52746,5.49711,4.49315,4.52703,4.9973,4.86278,5.91563,5.84847,4.62102,4.90982,5.34214,4.8425,6.07105,6.25933,5.07882,5.94502,4.50072,5.27595,5.23252,4.51481,6.65002,6.48394,5.7912,4.26502,4.71908,5.09666,5.88784,5.19779,4.14951,3.77,4.8977,4.43785
2842951,6.173,5.94184,5.70264,6.40695,5.56999,6.20726,6.1086,6.41538,5.56999,6.20726,6.1086,6.41538,5.85127,6.1228,6.00029,6.19556,6.03759,5.69852,5.79139,6.0943,6.01378,5.76646,5.93402,6.04295,6.30623,6.20785,6.01688,5.6001,6.10691,6.19166,6.09559,5.92973,6.05954,6.12377,6.22762,5.92477,6.41974,6.44428,6.15833,6.23584,5.93681,6.00194,6.28873,6.05294,6.05888,6.3049,5.72945,6.04091
3806689,9.0585,8.58759,8.71128,9.1446,8.83851,9.25845,9.0063,9.01199,8.83851,9.25845,9.0063,9.01199,8.27758,8.01873,8.11657,8.19097,8.05663,7.7578,7.92393,8.22773,8.13908,8.09888,7.75095,7.65048,8.17779,8.0836,7.72465,8.10978,7.69182,7.48437,7.84986,7.21078,8.26363,7.52511,7.9607,8.09126,7.95811,7.71484,8.51647,8.31527,7.9469,8.07191,8.40269,8.21161,7.33658,7.69663,7.27322,7.5983
3722316,5.90027,5.69726,6.2398,5.18972,4.2382,4.32139,4.54181,4.172,4.2382,4.32139,4.54181,4.172,4.77848,4.13007,4.26286,3.77517,4.00743,3.82297,5.39848,4.10067,5.15371,4.90825,4.68273,4.94506,3.62445,3.92229,4.11252,4.06993,4.3259,4.37979,4.57723,4.12998,4.03784,4.1361,5.25894,4.10438,4.58747,3.92866,4.59655,3.46729,3.53618,5.94012,3.94862,4.80595,5.79322,4.79754,5.06988,5.37231
2453370,7.34672,7.08948,6.88394,7.59544,7.54366,7.61064,7.95425,8.02098,7.54366,7.61064,7.95425,8.02098,7.78601,7.95563,8.11887,8.00328,7.90617,7.61651,8.21734,8.0275,7.41658,7.04135,7.23541,7.42133,8.1557,7.79834,7.94234,8.05478,7.08394,7.16383,6.95101,7.17589,7.74728,7.33701,7.39662,7.58158,7.54024,7.53416,7.58707,8.06745,8.08733,7.17139,7.68529,7.45691,7.68171,7.80291,7.38601,7.70463
3722318,4.3284,3.58012,3.57954,3.37471,4.3903,4.67123,3.76591,4.03218,4.3903,4.67123,3.76591,4.03218,4.34307,5.0209,4.96876,4.46918,5.3503,4.38496,4.89253,5.63975,4.72754,4.12549,6.40642,4.90877,4.52329,4.36042,4.54191,5.07183,4.54264,4.33517,5.22451,6.9109,4.77893,5.21688,5.4694,4.61374,5.16326,3.70084,5.64495,5.06148,5.21717,5.61659,5.593,4.85551,5.63719,4.92514,6.23722,5.47415
3722319,3.9652,4.58873,3.87342,3.52509,4.20477,3.76283,3.83428,3.82146,4.20477,3.76283,3.83428,3.82146,4.48122,3.77885,3.59747,3.6822,3.47351,4.39572,3.7029,3.79931,4.04531,4.34987,5.2949,4.44453,3.51877,3.85146,4.13181,3.71714,4.30825,4.31942,3.36965,4.12679,4.45327,3.99729,3.66666,3.99929,4.05298,3.15773,3.69247,4.52674,4.80926,4.52058,5.40073,4.34392,3.93875,4.67053,5.34129,4.34881
3722321,3.26408,4.36178,4.88878,3.14441,5.53473,3.51566,4.40202,3.51755,5.53473,3.51566,4.40202,3.51755,4.02615,3.79997,3.89963,4.58194,3.07982,3.00486,3.69777,3.79913,3.77531,5.0869,4.90517,5.06134,4.0708,4.40183,3.33466,3.74791,4.81316,3.95226,5.38947,5.24885,5.58246,5.45654,3.36053,3.10751,3.64769,4.71076,3.9272,4.43608,3.53725,5.4726,3.35846,3.30705,4.91998,3.32363,4.94294,3.96281
2367892,3.62922,4.36395,3.93821,4.4233,4.09659,4.1328,3.74339,3.89945,4.09659,4.1328,3.74339,3.89945,4.64819,4.57974,3.54668,3.62913,4.35042,4.36235,3.77434,4.2608,4.11769,4.24792,4.8961,5.00972,3.70354,4.17747,4.34911,4.10759,3.78848,4.4201,4.5055,3.93863,3.83128,4.61513,4.16357,4.30574,4.10421,3.41637,3.94289,4.09215,4.43141,4.33983,4.29579,5.30525,4.01838,4.36179,4.61647,4.1454
3722323,3.96162,5.29221,3.97283,3.49943,3.69111,3.88074,3.16247,3.665,3.69111,3.88074,3.16247,3.665,4.77112,3.96752,4.2474,3.45784,3.43434,4.40627,4.14947,4.43122,4.27649,4.12476,3.68084,5.21483,4.56569,4.2036,4.04932,3.39651,3.65615,3.294,3.6224,3.88105,3.37815,4.58541,3.62819,4.15993,4.09078,3.98846,3.89848,3.58818,3.88158,4.02622,3.83166,3.89829,4.02077,4.04781,4.15855,4.20432
3502497,4.36806,4.3657,4.45033,4.62966,4.4647,4.67281,4.7429,4.76043,4.4647,4.67281,4.7429,4.76043,4.38701,4.38675,4.58592,4.63655,4.79085,4.8713,4.84901,4.66377,4.87776,4.79498,4.67742,4.63418,4.31644,4.40047,4.04628,4.48582,5.06149,5.10475,5.43178,5.34946,4.42018,4.63181,4.67944,4.47695,4.92165,4.74543,4.6741,4.43406,4.52437,4.49175,4.51761,4.84267,4.79852,4.71374,4.57937,4.71157
2783099,4.45688,4.4087,4.24681,4.22719,4.59515,4.22324,4.24686,4.30384,4.59515,4.22324,4.24686,4.30384,4.12258,4.90143,4.92251,4.44559,4.38005,4.85302,4.58497,5.06795,4.71155,4.89982,4.86261,5.07434,4.72689,4.77385,4.55909,4.3633,4.49955,4.4181,4.38431,4.53581,4.69391,4.25926,4.91758,4.82437,4.40179,4.6277,4.56488,4.85855,4.82922,4.27017,5.16197,4.81734,4.54147,4.29879,5.51606,4.72115
3722325,3.97244,6.42293,5.93279,3.59594,6.31399,4.05374,5.44933,3.70386,6.31399,4.05374,5.44933,3.70386,6.32338,5.31903,6.14635,6.33796,3.14972,7.48123,6.70102,4.46569,6.51637,7.4976,7.58567,7.90228,6.45675,6.17524,4.97462,6.1707,7.69117,5.2672,5.88643,7.06798,5.67586,3.93093,6.29417,3.70969,5.52893,6.79252,3.43657,7.09353,7.20425,7.9496,7.4837,4.1334,7.76916,6.24142,7.85889,7.0109
3991992,4.09151,3.85717,3.58857,3.83578,3.88456,3.85104,3.88751,3.86599,3.88456,3.85104,3.88751,3.86599,4.34559,4.34427,4.42658,4.54803,4.63,4.46312,4.16999,5.0371,4.16692,4.59095,4.39159,4.59574,4.45046,4.11156,4.60813,4.33787,4.37458,3.98392,4.0506,4.10824,4.5289,4.85638,4.82643,4.97015,4.12989,4.58786,4.70686,4.85328,4.12547,4.75102,4.75939,4.74426,4.38301,4.12406,4.99511,4.35631
3806711,6.74925,6.48392,6.15814,6.96113,6.56719,6.61979,7.16088,6.49157,6.56719,6.61979,7.16088,6.49157,6.27152,6.75494,5.75258,6.28226,6.52224,5.55516,5.51858,5.40522,5.59639,6.15833,5.42948,5.8716,6.18397,5.75846,5.63349,5.81525,6.74874,7.39698,6.57762,6.17377,5.71545,6.37742,6.34458,5.97206,6.47331,6.87798,6.86706,5.92249,5.92989,6.7353,5.86109,6.47802,5.45485,5.98479,4.82649,6.28928
3722327,4.87419,6.41245,5.01581,3.79275,4.84291,4.20427,3.90568,3.55501,4.84291,4.20427,3.90568,3.55501,4.83732,3.61326,4.39643,5.41722,4.41865,4.48301,3.30818,4.92258,3.44891,5.76765,4.05699,3.61921,4.857,4.98707,5.39607,4.45657,4.52926,5.05135,5.15891,4.30619,4.65763,4.35088,5.68047,4.11414,4.92167,4.71544,5.66845,4.8073,3.56243,5.44273,4.98401,5.01135,5.03298,5.10539,5.2938,5.27798
2343473,7.4143,7.24473,7.44869,6.65385,4.83428,4.73132,5.5565,4.57772,4.83428,4.73132,5.5565,4.57772,5.67864,4.66233,5.64648,5.66105,6.1979,6.08397,6.48016,6.46737,3.92905,4.15751,4.38999,4.54033,4.9045,5.57385,5.10049,4.20219,6.7895,7.07538,6.38972,6.84336,7.75182,7.67836,7.00815,7.43092,5.19736,5.66451,4.93993,5.40604,5.44777,4.14536,7.76115,4.81183,4.49577,4.37424,4.47579,4.57289
3272686,4.79882,4.64113,4.98878,4.94933,5.23497,4.89013,5.05567,4.73184,5.23497,4.89013,5.05567,4.73184,4.89151,4.48665,4.6345,4.73131,4.78796,4.66081,4.9633,4.82699,4.75543,4.60574,4.9479,5.32728,4.90715,4.49117,4.48509,4.99482,4.64155,4.72289,4.735,4.78747,5.17049,5.2347,5.002,5.21078,4.73634,4.98127,4.83207,5.11333,4.94743,4.73834,5.13243,4.47548,4.71838,4.94962,5.53618,5.0868
3722329,2.81583,2.86542,2.76516,2.50129,2.82421,2.71217,2.70716,2.70712,2.82421,2.71217,2.70716,2.70712,3.04453,3.2094,3.53895,2.98479,2.78966,3.55099,2.79928,3.15763,3.33312,3.21202,3.62417,3.06462,3.22416,3.01419,2.82113,2.71277,3.4586,2.98145,3.43772,3.11637,2.60042,2.64184,3.22939,2.68117,2.99619,2.78332,3.25752,3.63595,3.86963,2.92103,3.90285,3.12808,3.47957,4.15271,3.99769,4.09014
2623249,5.43474,5.97294,5.69905,5.45872,5.50347,5.44949,5.56269,5.4108,5.50347,5.44949,5.56269,5.4108,4.82021,5.21828,5.0953,5.72669,5.09347,5.73227,5.21426,5.20606,5.13076,4.77372,4.95147,5.1478,4.85802,4.53706,4.73605,4.7431,5.47462,5.10225,4.93803,4.85075,5.25781,4.27267,5.46458,5.2681,5.15226,4.97176,5.28411,5.12793,5.12616,5.82007,5.05625,5.0358,5.05781,5.28592,5.03113,4.76401
3772279,3.85703,3.94595,3.83389,3.86508,3.84277,3.86974,4.01063,3.96357,3.84277,3.86974,4.01063,3.96357,4.18928,3.99079,3.96351,4.03819,3.7601,3.84683,3.85616,4.05409,4.2708,4.12237,4.45738,4.11224,3.87882,3.56361,3.87231,3.94021,5.0903,4.82658,4.92141,4.86408,4.10402,3.86888,3.94705,3.96049,4.14658,3.97392,4.07676,4.7858,4.49934,4.11263,4.45336,4.18619,4.63704,4.69607,4.74749,4.73963
3722331,2.71117,2.97763,2.76177,2.83691,3.63069,2.9965,2.93302,3.18722,3.63069,2.9965,2.93302,3.18722,2.77477,2.7591,2.69832,3.05596,2.81926,3.49261,3.24622,3.40361,3.2773,3.57839,4.07739,3.53348,2.99947,3.09368,2.57827,3.2347,2.90239,3.0665,3.37813,2.973,3.3879,2.79287,2.82098,3.32852,3.12622,3.20462,3.06044,3.17226,3.50966,2.98729,3.02058,3.66834,3.04935,3.53685,3.37812,3.28057
3576889,6.38123,5.68744,6.26402,7.16335,7.113,7.09515,7.1966,7.24994,7.113,7.09515,7.1966,7.24994,5.58801,5.68246,5.94028,5.95176,6.27876,6.20001,6.17474,5.93931,6.05424,6.58277,6.33655,5.84047,6.12477,6.00357,6.53123,6.54551,6.02875,6.46101,6.75914,6.56654,5.57363,5.8197,5.8428,6.2004,6.86102,6.66283,6.65304,6.33697,5.81566,5.85072,5.78132,5.80443,6.26851,5.85408,5.78312,6.22817
3882190,3.28272,3.62522,3.55553,3.26387,4.00963,3.41648,3.34012,3.5448,4.00963,3.41648,3.34012,3.5448,3.77851,3.77545,4.11394,4.07957,3.69577,3.90572,3.93554,4.04799,3.8856,3.92018,4.08575,4.16708,4.01206,3.79988,3.942,3.86797,4.18489,3.64437,3.91086,3.76872,3.98296,3.94096,3.67448,3.9693,3.94517,4.00677,3.92056,4.31201,3.8153,3.95275,4.1466,4.11777,3.8406,3.97019,4.62495,4.06073
3722333,8.98569,9.70777,9.39894,9.2255,8.44828,8.81542,8.23779,8.39456,8.44828,8.81542,8.23779,8.39456,9.62381,9.04125,8.99424,9.57631,9.14627,8.80827,9.2603,9.16956,9.884,10.0155,10.0599,9.83743,9.16138,8.81953,9.07877,8.96783,9.76678,10.1812,9.45315,9.9847,9.25663,8.81457,9.62287,8.86592,10.1259,9.94867,9.72375,9.26655,10.042,9.67273,9.60346,9.52428,10.1641,9.97304,9.46912,10.0499
2587730,3.88546,4.22247,4.01742,3.9767,3.8671,3.71724,3.66551,3.691,3.8671,3.71724,3.66551,3.691,4.41946,4.16753,3.73945,3.55427,3.83718,4.54055,3.86922,4.19444,4.32788,4.01068,4.02914,4.07985,3.97608,3.96208,4.14094,3.72803,4.29579,4.41358,3.96302,4.31872,4.00767,4.64,4.08088,3.606,3.93977,3.71872,4.17461,4.46736,4.3391,4.37797,4.82927,4.51086,3.88243,4.28807,4.17132,4.17235
3722335,3.43779,3.41905,3.89295,4.63338,3.77789,3.93765,3.89778,3.7315,3.77789,3.93765,3.89778,3.7315,4.57823,4.73612,4.14871,4.59051,3.55244,4.14555,4.39625,4.64111,4.59526,4.52681,6.05001,5.35976,4.49926,4.33271,4.52319,3.75866,4.96764,4.65578,4.82496,4.16436,5.00452,5.1382,3.77554,4.62017,4.75915,4.53895,4.60117,5.02767,4.58745,4.35244,4.64058,4.48923,4.64611,4.87045,5.75854,3.75074
3272706,4.06944,4.29321,4.24391,3.9293,3.74589,3.84735,3.8229,3.85187,3.74589,3.84735,3.8229,3.85187,3.676,3.44474,3.80891,3.67804,3.42785,4.29367,3.43971,3.54049,4.3289,3.64501,3.5554,3.70403,3.47395,3.56027,3.55572,3.71767,3.93854,3.69701,4.48993,3.67347,3.53098,4.03575,4.10432,3.65529,3.55694,3.68851,3.66227,4.23399,3.90089,4.22022,3.90525,4.16144,4.12925,3.94469,4.6257,4.03659
3722338,4.60095,4.44513,5.17386,4.22279,3.8854,3.78545,3.69496,3.68352,3.8854,3.78545,3.69496,3.68352,4.14011,3.55747,3.6897,3.39451,3.92251,4.10584,3.48997,3.64891,3.62242,3.41443,3.79068,3.4292,3.67207,3.44344,3.50331,3.76194,3.96285,3.71499,3.94844,4.39962,4.09128,3.98334,3.46293,4.17275,3.60967,3.023,3.7482,3.9022,3.62367,3.17336,3.83353,3.59646,4.23595,3.68473,4.09273,3.43432
2903034,3.26319,3.36654,3.49792,3.32931,3.75983,3.26357,3.40027,3.42387,3.75983,3.26357,3.40027,3.42387,3.32688,3.48453,3.60152,3.14367,3.22634,3.6418,3.65522,3.22083,3.7574,3.53144,3.83489,3.77659,3.3476,3.77173,3.72432,3.43659,3.59524,4.02073,3.72925,3.80114,3.58507,3.58562,3.40763,3.47173,3.48228,3.42442,3.30178,3.51238,3.90566,3.65762,3.76486,3.59405,3.37544,3.6179,3.90978,3.65671
2902935,4.70767,5.94034,4.20473,5.03014,4.52871,4.28694,4.36356,4.73924,4.52871,4.28694,4.36356,4.73924,3.77018,4.3911,3.99095,3.76408,3.94611,3.51505,3.67672,4.06283,4.17939,4.06808,3.84863,4.0521,3.7851,4.12959,3.96803,4.09349,4.19459,4.23796,4.30741,4.30247,4.13907,4.31471,4.3219,3.87807,3.83914,3.9917,3.92106,3.68692,4.34953,4.18583,3.76457,4.2031,3.85238,4.34479,4.07593,4.03095
2403446,3.58674,3.36965,3.64936,3.71411,3.98486,4.1007,4.25083,4.30713,3.98486,4.1007,4.25083,4.30713,5.82104,5.99751,5.33684,5.37903,5.18904,5.02985,5.33089,4.9055,5.18095,5.46056,5.38868,5.07654,5.55437,5.80189,5.8832,4.78515,5.33145,5.27415,5.19509,5.51915,5.26428,5.23621,5.3763,5.74203,5.10266,5.02859,5.09342,4.81854,5.34533,5.31511,5.00983,5.29478,5.01823,5.36069,4.79586,5.42551
3942161,7.46031,7.87754,8.10193,7.33746,7.58852,7.17115,7.4106,7.22778,7.58852,7.17115,7.4106,7.22778,7.6504,7.96535,7.21547,7.74011,7.87877,7.8007,7.68291,7.48975,8.32266,8.16239,8.07552,7.98512,7.67,7.09863,7.17057,7.60449,7.85138,7.78948,7.4936,7.32223,7.43804,7.92278,7.98541,7.23346,7.34491,8.18781,7.50162,7.81248,7.7053,8.15148,8.0695,7.77919,7.41646,7.62827,7.29379,7.13585
3417146,3.05035,3.29254,3.52766,3.12492,3.65946,3.29152,3.41557,3.38323,3.65946,3.29152,3.41557,3.38323,3.71025,3.55657,3.51464,3.24045,3.10042,3.71242,3.5881,3.39199,3.75732,4.17545,3.73359,3.82338,3.43156,3.45914,3.60944,3.61975,4.2209,4.07948,4.59936,4.0821,3.15366,3.46129,3.44209,3.36258,3.31345,3.14891,3.48782,4.02439,3.40065,3.82334,3.56629,3.30753,3.53811,3.38697,3.73908,3.44151
3332663,3.50665,3.55735,3.68564,3.44128,4.02625,3.64026,3.65212,3.89512,4.02625,3.64026,3.65212,3.89512,3.69499,3.67837,3.99189,3.90083,3.70761,3.73956,3.76933,3.52102,3.56799,4.1893,3.7492,3.8674,3.53827,3.8151,3.68992,3.74862,3.49599,3.26867,3.9158,3.58534,3.84544,3.89374,3.3886,3.73246,3.89829,3.89729,3.901,4.08081,3.79474,3.91885,3.80289,3.8552,3.93344,3.44934,3.82238,3.6696
3662387,8.33185,8.21605,8.36576,8.11184,8.12022,7.97499,7.76856,7.90547,8.12022,7.97499,7.76856,7.90547,7.15278,7.5451,7.4613,7.43172,7.94391,7.35538,7.52521,7.40092,7.00427,7.4394,6.98497,6.86757,7.89345,8.15296,7.87556,8.36614,7.72403,7.54166,7.71653,7.78316,7.2694,7.91241,7.55112,7.53323,7.20004,7.23438,7.59389,7.16141,7.26939,7.30843,7.15198,7.17777,7.36315,7.38691,7.09498,7.05553
3882214,3.17054,2.81193,3.23272,2.99811,3.41628,2.96527,3.01092,2.9263,3.41628,2.96527,3.01092,2.9263,2.9381,3.05274,2.87778,2.9398,2.78416,2.85794,2.96163,2.97021,3.01259,3.0675,3.2662,3.05516,2.93901,2.76808,2.94381,2.91241,3.05271,2.93424,3.13433,2.99155,3.02209,2.88495,2.96427,2.77866,2.79043,2.80297,2.91999,3.02843,2.99708,3.18739,3.15654,2.8046,3.09505,2.98781,3.11368,3.06586
4016639,5.09278,5.31778,5.37951,5.05748,4.89648,4.5077,4.57026,4.60869,4.89648,4.5077,4.57026,4.60869,4.29504,4.76469,4.81642,4.71938,4.68806,5.3518,4.99104,4.62199,4.98181,5.22515,4.80861,5.00951,4.75089,4.95192,4.81928,5.37374,4.97996,4.71366,5.17708,4.3477,4.87168,4.60523,4.81027,5.0142,5.04325,5.24143,4.92084,5.15232,4.88557,5.00817,4.76115,4.73037,4.54424,4.76985,5.17485,4.67943
3832256,6.08894,6.8493,6.66047,6.01424,6.332,6.14387,6.16019,6.10436,6.332,6.14387,6.16019,6.10436,6.08161,6.47817,6.00654,6.23403,6.33334,6.37945,6.04541,6.12964,6.73137,6.30042,6.50696,6.84335,5.66641,5.69785,5.47782,6.18019,6.54476,6.37802,6.25818,6.70048,6.23462,6.09459,6.62281,6.41014,6.39283,6.37525,5.87083,5.91933,6.35228,6.50425,6.09312,5.97504,5.87729,5.71028,6.46228,6.06811
2697652,3.45421,3.58537,3.67403,3.32243,4.23502,3.32833,3.16806,3.25537,4.23502,3.32833,3.16806,3.25537,3.50917,3.64593,3.60365,3.60876,3.67867,3.42953,3.59634,3.06541,3.37993,3.66519,3.28783,3.63987,3.49,3.47022,3.61107,3.5231,3.67699,3.56003,3.527,3.45247,3.40691,4.15307,3.83919,3.44254,3.54971,3.69197,3.3877,3.62243,3.50817,4.02106,3.79094,3.72054,3.44646,3.44083,3.2752,3.74196
2952893,3.2236,3.38823,3.76184,3.2777,3.95531,3.25823,3.27647,3.36174,3.95531,3.25823,3.27647,3.36174,3.58894,3.61808,3.06904,3.12017,3.40959,3.25533,3.35766,3.33715,3.44681,3.3136,3.38308,3.51864,3.65224,3.41154,3.68726,3.18052,3.76613,3.6725,3.52701,3.82997,3.52332,3.74751,3.05044,3.39617,3.60636,3.19494,3.26914,3.56938,3.20277,3.52637,3.84917,3.77235,3.67931,3.67994,3.76201,3.60857
2587747,5.26782,5.4748,4.31739,4.96891,5.04318,3.9536,4.25967,3.92826,5.04318,3.9536,4.25967,3.92826,4.81944,5.62943,5.63069,5.86174,4.91493,5.2722,4.97609,5.07554,6.04109,5.52464,4.56663,4.61209,5.32969,5.81665,5.00898,5.47736,4.70752,5.66825,5.07763,6.28986,4.91659,5.54925,6.07632,4.33872,4.75678,4.62527,4.90513,5.82945,5.64823,4.5452,5.89823,5.6447,5.3661,5.30171,4.88514,4.78885
3442579,4.01178,4.50403,4.55447,4.0898,5.10617,4.51015,4.51435,4.33106,5.10617,4.51015,4.51435,4.33106,3.69564,4.15441,4.31082,3.54703,3.72726,4.62778,4.51336,4.15887,4.65665,5.02055,4.61861,4.63607,4.22054,3.94097,4.60199,4.38338,4.61561,4.185,4.43099,4.69327,4.29833,3.98106,3.82223,4.26619,4.24856,4.13273,4.24316,4.36933,4.37107,3.64127,4.60411,4.46908,4.40349,4.0702,4.76255,4.72506
3722355,6.67394,6.45533,6.53545,6.60696,6.55376,6.93891,6.41989,6.85539,6.55376,6.93891,6.41989,6.85539,5.9775,5.78827,5.71834,5.96949,6.81894,6.22048,5.70362,5.83401,5.60942,5.32772,5.47885,5.84343,6.09175,5.51185,5.96344,6.02379,5.41636,5.51022,5.69577,5.74249,5.45862,5.73569,5.24887,5.49995,5.7762,5.5578,6.00728,5.82623,6.30332,6.80693,6.1202,6.53983,6.4304,6.02289,5.61392,5.86733
2343511,4.64858,5.27374,4.86047,4.16039,3.48597,3.25774,3.46202,3.42207,3.48597,3.25774,3.46202,3.42207,4.47317,4.30072,4.62059,4.20837,4.31739,4.52434,4.57744,4.68518,4.32019,4.55009,4.50059,4.59635,3.76906,4.18559,3.92699,3.9804,4.88343,5.32025,4.63094,5.10235,4.72796,4.9162,4.91666,4.63317,4.38252,4.3071,4.15681,4.25796,4.53109,4.39127,5.122,4.32021,4.3225,4.27752,4.42921,4.33854
2843091,5.37857,5.49714,5.51096,5.53423,5.63558,5.30323,5.23153,5.14228,5.63558,5.30323,5.23153,5.14228,5.76328,5.94861,5.75694,5.46606,5.21469,5.57802,5.75926,5.661,5.83169,5.4683,5.70661,5.85446,5.44528,5.41337,5.52879,5.19759,5.50909,5.65689,5.17761,5.69914,5.60375,5.38608,5.76735,5.11497,5.58093,5.57034,5.35855,5.52667,6.16434,5.50941,6.16055,5.85147,5.4221,5.81727,5.92197,6.10669
2757621,4.63162,5.01864,4.78272,4.69135,4.54694,4.81199,4.48078,4.42453,4.54694,4.81199,4.48078,4.42453,4.82954,4.82014,4.88472,4.90432,4.51852,5.05279,4.87188,5.1079,5.28007,4.90387,5.07949,4.98277,4.97881,5.15843,5.30251,4.74553,5.05458,4.95343,4.89852,4.99156,4.7095,4.71356,5.09776,4.82878,5.00467,5.40594,4.80452,4.56855,5.08361,4.82183,4.92358,4.85539,5.05008,5.3008,4.90946,5.18633
3417161,8.4444,8.73418,8.86549,8.47073,8.72886,8.90592,8.78209,8.69696,8.72886,8.90592,8.78209,8.69696,8.2293,8.38098,8.10925,8.52902,9.06204,8.61935,8.63073,8.20929,8.49363,8.33063,7.8869,7.96141,8.40393,8.32087,8.32477,8.71195,8.36715,7.95793,8.15044,7.80796,8.45186,8.32724,8.38391,8.6166,8.53203,8.06752,8.74471,8.49713,8.21135,8.92971,8.03888,8.58181,8.74875,8.45138,8.10284,8.14424
3636879,4.15056,5.53268,3.85547,4.05718,4.15156,4.0259,3.59278,3.9316,4.15156,4.0259,3.59278,3.9316,4.06738,4.37624,4.42644,4.24918,4.22051,4.97287,3.83363,4.47376,3.92258,4.02825,4.34914,4.0801,4.14166,4.01182,3.77513,4.99316,4.33127,4.1972,4.20787,4.69768,4.02581,3.4902,4.08367,3.8538,4.21129,4.32456,4.27871,3.83494,3.86532,4.77631,3.80517,4.4068,3.51681,4.22698,3.55606,3.8455
3942179,5.79362,5.69331,5.89705,6.21604,6.47531,6.56042,6.26614,6.40895,6.47531,6.56042,6.26614,6.40895,6.00567,5.6603,5.87039,6.24926,6.25617,6.2389,6.26426,6.23547,5.39665,5.56851,5.38281,5.68932,5.66004,5.71291,5.90583,6.18432,6.25216,6.03317,6.05711,6.16179,5.9633,5.78182,5.81989,5.91712,5.86295,5.65941,5.95273,5.68438,5.59818,5.78304,5.5599,6.12327,5.74532,5.98613,5.45874,6.16819
2733202,2.78483,3.11504,3.2609,2.80825,3.1159,2.80262,2.91219,2.76967,3.1159,2.80262,2.91219,2.76967,2.96277,2.87933,3.03648,3.14494,2.78923,3.25689,2.93891,2.86347,3.04374,2.91886,3.32128,3.28811,2.94852,3.14482,3.1671,2.90178,2.92811,2.89852,2.71719,3.19666,2.83618,3.19445,3.11886,3.04848,2.87421,2.82163,2.97932,3.15035,2.9574,2.97483,3.06148,3.16668,3.05196,2.803,3.69858,3.11912
2902958,5.43743,5.44156,5.67779,4.71393,4.81912,4.69808,5.0144,4.57598,4.81912,4.69808,5.0144,4.57598,4.31971,4.41396,4.83152,4.25125,4.26021,4.55227,4.70131,4.72552,4.88245,4.70089,4.97346,5.09741,4.77778,5.56816,4.86002,4.50229,5.87348,6.03558,5.95823,6.01253,4.52154,4.95917,4.95931,4.51079,4.62791,4.60027,4.69579,4.70596,4.39406,4.72444,4.76899,4.56141,5.79336,5.67191,5.64251,5.92683
2403470,6.61282,6.7516,7.12974,6.42888,5.76275,6.686,6.40864,6.71886,5.76275,6.686,6.40864,6.71886,6.39067,6.39032,6.42649,6.43795,6.06779,6.38419,6.27838,6.2942,6.50899,6.39711,6.50373,6.33733,6.32507,5.98778,6.46501,5.66653,6.67,6.88891,6.60367,6.36645,6.2887,6.31767,6.46114,6.2779,6.76347,7.04493,6.04587,6.6231,6.08356,6.90563,6.22017,6.48985,5.91174,6.07849,6.25039,5.82847
2318086,9.31193,9.58297,9.13438,9.64668,9.07003,8.9031,8.98142,9.16554,9.07003,8.9031,8.98142,9.16554,9.4144,9.47631,9.2892,9.30898,9.22033,9.33689,9.17768,9.32007,8.88712,8.54411,8.6138,8.728,9.45212,9.32939,9.44295,9.33201,8.46332,8.47551,8.10089,8.252,9.4989,9.35231,9.10302,9.3706,8.4426,9.0055,8.87451,8.97766,9.26807,8.543,9.29373,9.2666,8.6695,9.01367,8.53759,8.7973
2817576,4.48951,4.20439,4.22308,4.55176,4.48503,4.22594,4.35202,4.54069,4.48503,4.22594,4.35202,4.54069,4.36857,4.47984,4.53725,4.7669,4.0289,4.18493,4.38521,4.17064,4.90919,4.69196,5.06765,4.67958,4.14565,4.6134,4.0527,3.93634,5.28236,5.45369,5.4775,5.18305,4.06956,4.33993,4.53823,4.12203,4.92117,4.29653,4.86151,4.93886,4.39078,4.89921,4.43596,4.90637,4.51539,5.1173,4.9229,4.63172
3662417,3.40501,3.84107,3.54318,3.3034,3.7417,3.27846,3.62129,3.36389,3.7417,3.27846,3.62129,3.36389,3.62968,3.25265,3.37571,3.28753,3.31952,3.52192,3.4936,3.46982,3.48153,3.58486,3.90346,3.81091,3.43643,3.36592,3.58242,3.50794,3.53515,3.3352,3.56086,3.6776,3.78336,3.14826,3.33896,3.13069,3.69145,3.67075,3.44959,3.59631,4.15226,3.70931,3.38667,3.44566,3.56779,3.34141,3.94595,3.30109
3272736,4.27628,3.96289,4.94612,3.69377,5.2461,4.10645,4.6602,4.04915,5.2461,4.10645,4.6602,4.04915,4.54793,4.06685,3.92357,4.0419,4.11219,4.98764,4.44968,4.49802,4.03066,4.55304,4.32118,4.86495,4.70772,4.37943,3.93295,4.20919,4.56292,3.98326,4.54196,4.4539,4.54564,3.85096,4.22227,3.84201,4.42293,4.1716,4.4758,4.37182,4.58415,4.86642,4.73525,4.29551,3.77787,4.51269,4.26195,4.34306
3576937,4.67471,4.60687,4.65293,4.23256,4.60875,4.96007,4.3018,4.55873,4.60875,4.96007,4.3018,4.55873,5.64931,5.91169,5.88108,5.76712,5.65125,5.44985,5.49987,5.40733,5.03745,5.74666,5.63778,6.45286,5.61154,5.36834,5.4911,5.76843,5.84856,5.08297,5.72279,6.20141,6.28093,5.88573,5.86108,5.83715,5.45919,5.70815,5.90745,5.78819,6.08321,6.6843,6.00498,6.00006,5.46197,5.47044,5.36255,5.70314
2427898,3.91464,4.17243,3.98026,3.74361,3.5233,3.3601,3.36578,3.45944,3.5233,3.3601,3.36578,3.45944,3.6865,3.96125,4.49782,4.08914,4.14245,3.82217,4.32805,4.38843,5.06238,4.66975,4.79419,4.50758,4.46865,4.40358,4.49741,4.02773,5.35926,5.68233,5.15997,5.39493,4.40297,4.78158,5.07958,4.51223,4.29787,4.1407,4.34317,4.14635,4.42033,3.99825,4.51377,4.45975,4.94079,4.7171,4.75206,4.49708
3832280,4.81232,5.04019,4.89685,4.68721,5.49207,5.2875,5.06536,5.22129,5.49207,5.2875,5.06536,5.22129,4.88711,4.3815,4.80895,4.76055,4.31463,4.77981,4.63255,4.96044,4.91413,4.96428,5.31053,4.75265,5.05836,4.91554,4.9994,4.71286,5.03261,4.98618,4.92849,5.0627,4.44901,4.68418,4.24501,4.30432,5.15418,4.51238,4.87982,5.43399,5.31499,4.93367,5.63886,5.2307,5.41954,5.20082,5.73988,5.03352
3992148,4.14793,4.24985,4.52509,4.0275,4.08208,3.81391,4.12768,4.00374,4.08208,3.81391,4.12768,4.00374,4.38754,4.48275,4.52607,4.61466,4.65833,4.80408,4.51051,4.75658,4.58564,4.75292,4.88592,4.67804,4.19643,4.28066,4.43454,4.41318,4.52246,4.50329,4.76596,4.76816,4.62671,4.65611,4.74702,5.12958,4.55806,4.5619,4.39046,4.58406,4.64973,4.85456,4.52486,4.40709,4.86679,4.36472,4.77689,4.79828
3882241,3.55948,3.4767,3.7443,3.44897,4.09448,3.62286,3.73727,3.51981,4.09448,3.62286,3.73727,3.51981,3.83629,3.66093,3.82761,3.54965,3.73579,3.86539,3.68346,3.78079,3.89759,3.75151,3.99124,4.06092,3.84543,3.58209,3.7103,3.96466,3.79253,3.60262,4.03207,3.92865,3.90924,3.83686,3.70386,3.457,3.77729,3.6233,3.77671,4.06728,3.73421,3.88281,3.67836,3.8343,3.96856,3.61539,4.08669,3.65003
2952927,3.81316,3.70701,4.01607,3.57366,4.22431,3.63217,3.794,3.45167,4.22431,3.63217,3.794,3.45167,4.12868,4.13938,3.76702,3.37495,3.94855,4.29154,4.05525,4.18969,4.21805,4.32613,4.70353,4.2232,3.94946,3.97972,4.25398,3.4673,4.43321,4.60855,3.73144,4.49366,4.03963,4.21707,4.02433,3.43853,4.2634,4.05208,3.61964,4.10017,4.40205,4.00244,4.06205,4.26593,4.04029,4.36653,4.6765,4.15338
3027503,5.57787,4.72037,4.59815,4.34427,4.78289,4.1219,4.34108,4.1558,4.78289,4.1219,4.34108,4.1558,4.79682,4.92945,4.47393,4.91355,4.60834,5.05877,4.89953,4.61522,5.1767,4.70454,4.60269,5.01283,4.76843,5.04,4.99772,4.87194,4.51012,4.48725,4.73179,4.99042,5.06162,4.73228,5.02105,4.51643,4.75263,4.86187,4.43447,4.38811,4.66318,5.10852,4.9216,5.44442,5.07553,4.71868,4.66338,5.0642
3746809,2.75061,3.89255,2.83849,2.75601,4.08601,2.84076,3.23372,2.91353,4.08601,2.84076,3.23372,2.91353,5.50988,5.29196,5.61727,5.37357,5.73731,5.25065,5.11915,4.83563,4.75999,5.46303,5.26375,4.76488,5.37713,5.01726,5.30104,5.42641,4.5693,4.53444,4.89251,4.61954,5.1671,4.99721,4.63931,5.06377,4.54756,5.06075,5.8781,5.01144,5.54524,5.32036,5.22964,5.56551,4.99217,5.53447,5.55963,4.7495
3856720,2.94931,3.14835,2.95988,2.79608,3.21526,3.08927,3.22894,2.99909,3.21526,3.08927,3.22894,2.99909,3.09511,3.29008,3.37946,3.73871,3.15105,3.12533,3.34191,3.02092,3.85433,3.84968,3.26329,4.04542,3.09676,3.50885,3.07585,3.03212,3.7396,3.81659,3.6514,3.7975,3.21046,3.31361,3.41923,3.54069,3.9789,4.79323,3.28186,3.76898,3.70089,3.53312,2.99112,3.25749,3.58611,3.34729,3.54506,3.88102
2927506,3.09195,3.24785,3.30421,2.88594,3.23208,3.2081,3.26691,3.12028,3.23208,3.2081,3.26691,3.12028,3.58563,3.73769,3.96308,3.48491,3.35341,3.80987,3.7043,3.68003,3.75242,3.76671,4.11425,4.02682,3.24363,3.58792,3.52546,3.39836,4.47777,5.13635,4.78277,4.95489,3.62465,3.84427,3.6525,3.18371,3.59284,3.27197,3.30429,3.76905,3.73808,3.64604,3.856,3.76331,3.44278,3.51742,3.88129,3.55956
2623308,5.81206,4.91904,5.37185,5.74573,4.95971,5.07959,5.59185,5.64927,4.95971,5.07959,5.59185,5.64927,6.29333,6.63221,6.97725,6.94537,6.16021,5.76029,6.1392,6.30618,5.51278,5.59293,5.36329,5.70681,6.07793,5.51109,6.07731,6.30274,5.36943,4.53013,4.61297,5.08107,6.15187,5.68019,6.18859,6.54645,6.1742,6.09643,5.7201,5.9425,6.20827,6.12595,5.89369,6.47647,5.40744,5.41671,5.64087,5.32454
2673257,3.73644,4.05751,4.10236,4.26313,3.53069,3.43943,3.63356,3.47892,3.53069,3.43943,3.63356,3.47892,3.72678,3.37461,3.4497,3.77299,3.62382,3.71172,3.46632,3.81184,4.31714,3.95193,3.77746,3.58178,3.4354,3.70549,4.0644,3.72987,3.74548,4.10865,3.65334,3.88261,3.40915,4.23354,3.56,3.80673,3.61057,3.55212,3.58944,3.917,3.67762,3.9839,3.697,4.08768,3.87057,3.34301,3.752,3.88206
3637006,4.43023,4.57877,4.49198,4.5126,4.96278,4.5696,4.75449,5.15924,4.96278,4.5696,4.75449,5.15924,4.92654,4.52496,4.56745,4.52607,4.4644,3.92575,4.54177,4.38918,4.95973,4.71501,4.76123,4.77815,4.6345,4.52255,4.31435,4.79715,4.61381,4.81217,4.70113,5.01895,4.50446,4.4205,5.12845,4.67362,4.60983,4.7612,4.50357,4.3919,4.81007,4.53963,4.1188,4.90692,4.56232,4.22295,4.65463,4.31904
2903075,4.80605,4.78121,5.04721,4.75395,4.46739,4.7755,4.87302,4.84268,4.46739,4.7755,4.87302,4.84268,4.82498,4.72388,5.24877,4.70599,4.69721,4.45554,4.64969,4.82344,4.81629,4.64878,4.62358,4.8531,5.11969,5.09074,5.14202,4.55206,4.639,4.59929,4.37615,4.98251,4.64151,4.74378,4.83513,4.31418,4.74235,4.77952,4.83187,4.83845,4.6762,4.79107,4.64131,4.50813,5.21585,5.10997,4.84813,4.96225
3417184,5.17589,4.83934,4.73102,4.63076,5.22716,4.62126,4.79809,4.31651,5.22716,4.62126,4.79809,4.31651,5.31212,5.02731,4.09058,5.29041,5.12172,5.13129,5.04121,5.50299,4.28471,4.72399,4.87309,4.71709,4.64276,5.14649,5.26555,5.32869,4.83608,4.31351,4.58593,4.40941,5.2712,5.55725,4.56629,4.85863,5.14671,4.37193,4.71613,5.25259,3.81211,4.94078,5.19266,5.22621,5.35735,5.23524,5.47422,4.77651
2367963,5.50742,5.82834,5.76155,6.38922,5.73175,5.91626,5.91402,5.76684,5.73175,5.91626,5.91402,5.76684,6.25191,6.06117,6.07382,6.24296,5.84096,5.53058,5.9707,6.05399,6.14467,5.92825,6.14324,5.99513,5.97168,5.8855,6.26967,5.60315,5.94992,6.36421,5.85146,6.17397,6.06776,6.06327,5.69161,5.81998,6.10978,6.19553,5.91559,5.86515,6.04016,5.24524,5.91448,5.52105,5.76379,5.81028,5.53445,5.81969
3832292,4.54684,3.95429,4.50445,4.60685,4.84917,4.71748,4.51188,4.39649,4.84917,4.71748,4.51188,4.39649,4.40956,4.09827,3.82911,4.31773,4.46593,4.0027,4.02173,4.08993,4.46846,4.39083,3.84108,4.23695,4.14884,4.60979,4.49673,4.37838,4.70519,3.82112,4.59449,4.03468,4.16621,3.89832,4.30688,4.3108,4.75636,4.24593,4.25666,4.03168,3.91987,4.42102,4.13891,4.41352,3.92217,4.63419,4.41025,4.20323
3722384,5.54342,5.44334,5.67189,5.64719,4.99636,5.16669,4.17983,4.58762,4.99636,5.16669,4.17983,4.58762,5.70813,6.04918,5.43962,5.86972,6.26496,5.75495,5.27886,5.02556,4.88281,5.18367,5.24979,4.15876,5.48621,5.37214,6.04911,6.13677,5.64328,5.3611,5.74188,4.73482,5.20616,6.03086,5.16108,5.79448,6.19075,5.51543,5.659,5.4958,5.33658,4.84562,4.50939,4.1382,4.89788,5.77718,5.95949,5.52827
3502570,7.4788,7.39948,7.47341,7.39212,7.58893,8.13139,7.62508,7.85092,7.58893,8.13139,7.62508,7.85092,7.07959,6.78146,7.00229,6.7726,7.29965,7.07781,6.89861,7.12347,6.86073,7.08569,6.69083,6.794,6.48864,7.19833,6.54856,6.76732,6.75351,6.6335,7.0203,7.40616,6.85734,6.77783,7.45051,7.08166,6.51111,6.45187,7.02188,7.06396,7.24606,7.25224,7.06175,6.82341,7.20478,7.30504,6.89526,6.90751
2843131,3.93539,4.07945,4.36228,3.81394,4.64271,4.05316,3.9246,3.7807,4.64271,4.05316,3.9246,3.7807,4.79564,4.33096,4.83429,4.54238,4.3156,5.04264,4.82361,4.87467,5.07526,4.69509,4.95907,5.33815,4.86372,4.86254,5.08881,4.43098,4.71674,4.69151,4.4766,4.56592,4.84943,4.72447,4.46788,4.64107,4.85881,5.01411,4.73289,4.86514,4.90824,4.92392,4.62186,4.63897,4.71247,4.90157,4.92761,4.82239
2892979,5.27691,4.56877,5.2396,5.03606,4.92783,5.00353,4.9714,4.97464,4.92783,5.00353,4.9714,4.97464,5.4057,5.51735,5.39271,4.77649,4.96661,5.29744,5.19362,5.57811,5.8889,5.06885,5.72741,5.16715,4.90678,5.47988,5.51026,4.88921,5.60265,5.81378,5.26187,5.16074,5.16496,5.11035,5.0244,5.26039,5.16182,5.16022,4.77455,5.40199,5.03261,5.41905,5.83887,5.28372,5.32257,5.23123,5.43335,4.9924
3357237,6.69571,6.57746,6.76266,6.85497,7.24552,8.14489,7.85855,7.94049,7.24552,8.14489,7.85855,7.94049,5.36665,5.74885,5.74122,5.8975,5.98938,5.95838,6.05415,5.42613,6.04069,6.02801,5.32601,5.89422,6.39344,7.44615,6.29502,6.66645,5.51094,5.5269,5.79505,5.47973,6.12867,6.37562,5.92835,5.99787,6.03401,6.14505,6.36309,6.59262,5.03311,5.96883,5.35866,5.43322,6.01721,5.73166,5.50164,5.59954
2647742,7.57506,7.16835,7.20956,7.57771,6.71081,7.36916,6.888,7.42725,6.71081,7.36916,6.888,7.42725,6.26528,6.66778,6.81432,7.55938,6.77568,6.26449,6.64428,6.80183,6.56742,6.73192,6.39292,6.46817,7.34105,6.75906,6.82407,6.946,7.55445,7.59987,6.86912,7.30998,7.02893,6.80511,7.22104,6.58542,7.27383,7.44992,7.04639,6.37155,7.40207,7.288,7.18136,7.13982,6.69736,6.55737,6.42838,6.06455
3417201,4.56905,4.21759,4.47226,4.35025,4.79304,4.83864,4.67129,4.62971,4.79304,4.83864,4.67129,4.62971,4.96018,4.53695,5.21253,4.63547,4.71143,5.10992,4.75872,4.95168,4.77756,4.67167,4.80441,4.87224,5.29116,5.03741,5.26432,5.65243,4.99227,4.72497,4.66221,4.92065,4.79822,4.7561,4.17357,5.08228,4.42758,4.59014,4.84663,4.89114,4.95617,4.5557,4.59402,5.06385,5.11586,5.0596,5.16028,4.36193
3832308,3.10345,3.39816,3.17497,3.09241,3.47267,3.27803,3.37485,3.34807,3.47267,3.27803,3.37485,3.34807,3.38264,3.2914,3.44951,3.51763,3.26696,3.63358,3.38748,3.68522,3.3426,3.69866,3.74986,3.65097,3.52572,3.5277,3.43331,3.38451,3.7313,3.60201,3.76385,3.58197,3.27293,3.51656,3.2129,3.24274,3.59525,3.30872,3.4414,3.78439,3.64753,3.76032,3.68265,3.57548,3.80655,3.29394,3.97549,3.63837
2427930,5.09932,5.82618,5.62976,5.21975,4.49132,4.41957,4.80034,4.73989,4.49132,4.41957,4.80034,4.73989,5.12615,5.5199,5.07006,5.60239,4.7358,4.75288,4.93143,5.0689,5.32445,5.3036,5.00872,5.2112,5.02465,4.93334,4.71026,4.66997,4.97807,5.32728,4.28124,4.94355,4.96088,5.3041,5.85815,5.20414,4.7497,4.4987,4.66058,4.28684,4.5724,4.86691,5.10488,4.9449,4.66341,5.20535,4.48081,4.85464
2673270,8.12393,7.61626,8.01473,8.03342,7.27872,7.20544,7.85425,7.17943,7.27872,7.20544,7.85425,7.17943,7.55779,7.62704,7.7523,7.38876,7.69925,7.6518,8.09949,8.05186,6.96425,7.61233,7.08155,7.41628,7.33178,7.28639,7.40543,7.46817,7.69918,7.6154,7.42398,7.59878,7.72892,7.79534,7.07114,7.55976,6.84842,6.86231,6.82797,7.4392,7.52,6.69964,7.2381,7.0811,7.24001,7.29835,7.6449,7.68774
3272761,3.42512,4.18307,3.84929,3.39323,4.15007,3.41018,3.76187,3.5001,4.15007,3.41018,3.76187,3.5001,3.34859,3.5522,3.43517,3.69593,3.75213,3.37848,3.72936,3.00513,2.94237,3.34489,4.51512,3.98703,3.60059,3.47041,3.40444,3.66277,3.86206,3.37613,4.06302,3.61095,3.88459,3.4715,3.27532,3.35124,3.4912,3.49187,3.81885,3.90236,4.17712,3.81075,3.93728,3.60777,3.75078,3.20174,4.15924,3.51209
3662444,3.86822,3.89276,3.9553,3.61189,3.94086,3.80846,3.71839,3.69733,3.94086,3.80846,3.71839,3.69733,3.86917,3.77905,3.96036,3.76992,3.87226,3.81981,4.13367,3.90524,3.72866,3.99096,4.11037,3.97318,3.79972,3.76386,3.8536,3.74017,4.32044,4.14729,4.42644,4.41858,3.97835,3.78919,3.79882,3.82501,3.99324,3.84731,3.99823,4.20586,4.07339,4.08242,4.094,4.00834,3.85988,4.02066,4.21876,3.95417
2977471,4.0347,3.88015,3.95558,4.026,4.03175,3.85453,3.82392,3.79594,4.03175,3.85453,3.82392,3.79594,4.62909,4.43669,4.73231,4.36865,3.9323,4.72146,4.20901,4.79856,5.04419,5.62732,5.57695,4.76988,3.86665,4.91913,4.92393,3.84206,5.74765,6.46338,6.02006,5.99601,4.607,5.33554,5.05422,4.81182,4.93965,4.68096,4.61563,4.78568,5.17178,5.19212,5.36264,5.54491,4.52953,4.77073,5.3264,4.75625
2587790,8.50329,7.53533,8.1181,8.5471,7.81414,8.43203,8.25756,8.34589,7.81414,8.43203,8.25756,8.34589,8.10955,7.81575,7.8932,7.97985,7.98786,7.72435,8.41605,7.94519,8.51426,7.88466,7.84787,7.88707,8.42451,7.75853,8.41041,8.26549,8.28754,8.28679,8.31704,7.81721,8.24521,8.19851,8.04326,8.12427,8.48979,8.62981,8.26482,7.87262,8.06369,7.96086,8.02145,7.99124,7.4012,7.67402,7.47065,7.67112
3916686,3.52409,3.45792,3.5464,3.08935,3.33313,3.20063,3.38257,3.26011,3.33313,3.20063,3.38257,3.26011,4.15181,4.00887,4.10478,3.67585,3.50164,3.91881,3.24733,4.29273,4.37916,4.49763,4.77755,3.97224,3.67411,3.61768,3.74015,3.48452,3.82999,4.31226,3.79516,4.205,3.73276,3.58929,3.52005,3.87109,3.71789,3.48826,3.66352,4.64294,4.135,4.27602,4.37312,4.60448,4.94821,4.42164,4.68346,4.13542
3882265,3.2337,3.54922,3.05206,3.22886,3.5559,3.19654,3.27284,3.17046,3.5559,3.19654,3.27284,3.17046,3.35595,3.4093,3.08637,3.44692,3.48187,3.63714,3.16156,3.39794,3.24737,3.42412,3.93468,3.69195,3.4201,3.41779,3.39281,3.64728,3.41938,3.46048,3.65482,3.57253,3.14115,3.52664,3.41654,3.24074,3.32165,3.48649,3.38303,3.65215,3.59156,3.49686,3.41042,3.12643,3.56366,3.10905,3.74789,3.30179
3332729,3.77374,3.58914,3.59227,3.55411,3.68641,3.77486,3.46379,3.80827,3.68641,3.77486,3.46379,3.80827,3.60245,3.28412,3.43726,3.62764,3.66858,3.70599,3.5942,3.52529,3.43056,3.94715,3.99997,3.72174,3.78036,3.58046,3.61647,3.76414,4.04733,3.73712,3.79376,4.15021,3.56667,3.52543,3.66358,3.62272,3.66214,3.78341,3.57231,4.06316,3.81129,3.70101,3.47373,3.63181,3.5666,3.55152,3.7935,3.68108
3003107,4.69489,4.74452,4.88399,4.4772,4.38992,4.26245,4.71825,4.84761,4.38992,4.26245,4.71825,4.84761,4.78893,4.49971,5.22329,4.96613,4.90993,4.75864,4.90578,4.88744,4.91414,4.89501,5.22282,4.87171,4.99354,5.06576,4.77605,4.88291,4.46965,4.75954,4.64969,4.78818,4.66554,4.70974,4.84489,4.847,5.08875,5.4054,4.77811,5.03184,4.55906,4.11591,4.88325,5.00427,4.92554,5.17637,4.14587,4.75968
3442641,3.01513,3.08334,3.19995,3.26375,3.68067,3.25966,3.24534,3.18133,3.68067,3.25966,3.24534,3.18133,3.36539,3.12917,3.39045,3.40619,3.39085,3.86117,3.52269,3.50229,3.5353,3.91351,3.76835,3.43749,3.58405,3.59533,3.34958,3.68334,3.87812,3.36317,3.46855,3.62825,3.54364,3.91058,3.63033,3.3484,3.47597,3.35504,3.28857,3.65965,3.58016,3.78704,3.48933,3.47595,3.42791,3.51603,4.02222,3.4453
2893109,2.97665,3.37378,2.95543,2.92859,3.7622,2.89357,3.36093,2.98504,3.7622,2.89357,3.36093,2.98504,3.71398,3.32908,3.74954,2.96185,3.40705,3.69776,3.45823,3.21708,3.92167,3.1208,3.27463,3.32428,3.44627,3.45084,3.55809,3.1761,2.76525,3.30576,3.10441,3.20768,3.28526,3.87729,2.94287,3.41414,3.21176,3.16136,2.98962,3.70777,4.23428,3.33958,3.59796,3.09723,3.32621,3.36145,3.25771,3.28108
2952959,4.75908,4.74024,5.04522,4.1718,4.19616,4.70348,4.78522,4.76429,4.19616,4.70348,4.78522,4.76429,4.2467,4.24679,4.46423,4.29387,3.73193,3.70106,3.89691,3.92064,4.43967,4.5714,4.33155,4.49147,3.9679,4.57068,4.08402,3.51405,4.13016,4.12395,3.88008,4.21478,3.82989,4.56801,4.10665,3.80152,4.2047,3.7721,4.12991,4.12541,4.70681,4.46622,4.29839,4.69278,4.31299,4.61345,4.27563,3.89136
3722417,6.77228,7.23426,6.96035,7.48574,7.62842,8.70672,7.38153,8.3893,7.62842,8.70672,7.38153,8.3893,6.32723,6.44712,6.45124,6.37704,6.78707,6.24418,6.67968,6.2677,5.7867,6.00457,5.52774,5.52955,6.50264,6.59179,6.42632,6.90435,5.74383,5.55506,6.15831,5.34773,6.4577,6.86003,6.24564,6.67888,6.47171,5.79174,6.86443,6.55033,5.85439,5.92635,6.1119,6.09548,5.93975,6.20149,5.84903,5.75313
2697721,3.08927,2.99506,2.68031,2.91881,3.02322,2.61508,2.87051,2.56188,3.02322,2.61508,2.87051,2.56188,2.80834,2.99193,3.3042,2.82976,2.89564,2.94176,3.23668,3.54341,3.15694,3.48934,3.67069,3.25813,2.80909,3.15876,3.02907,2.75359,3.08421,3.15706,3.01286,3.30413,2.99153,2.9288,3.11327,2.70255,3.14055,3.00696,2.90226,2.76983,3.57696,2.98054,3.12304,3.06221,3.04129,2.94295,4.59036,3.61564
3027538,5.88415,7.08874,6.43216,5.56069,5.65863,6.11501,6.3348,5.56955,5.65863,6.11501,6.3348,5.56955,5.45944,5.48617,6.11666,5.26911,5.53331,5.27995,5.93608,5.29998,6.40863,6.65759,6.03618,6.22653,5.75623,5.41991,5.62375,5.00636,5.96806,6.56262,6.03649,6.22814,5.93364,4.84859,5.31946,5.07724,6.50021,6.21021,6.28267,5.30392,5.71415,6.51866,5.84579,5.6818,6.21199,6.03902,5.52435,5.98298
3746845,4.08273,3.63249,3.85864,3.64014,3.6472,3.73897,3.83198,3.94785,3.6472,3.73897,3.83198,3.94785,3.48357,3.98395,3.67986,4.01855,3.58464,3.79332,3.6729,3.30491,3.72887,3.89052,4.15051,4.2104,3.60281,3.67258,3.61412,3.91971,3.69391,3.67243,3.57445,3.61373,3.958,3.88902,3.97197,3.4871,3.60233,3.88645,3.56813,3.56894,3.77675,4.04994,3.50938,3.47047,3.94161,3.33532,4.40459,3.78666
3577078,9.10464,9.23436,9.47728,8.96215,9.11524,8.97343,9.382,9.08876,9.11524,8.97343,9.382,9.08876,8.30366,8.45701,8.48744,8.81269,8.89047,8.93816,9.07077,8.79383,8.62505,8.6106,8.51536,8.34722,8.87822,8.92347,9.02116,9.29834,8.83038,8.38566,8.81234,8.78819,8.81273,8.7194,8.08812,8.93268,8.60538,8.69933,9.13142,9.15557,8.39579,8.37151,8.16321,8.7572,8.22728,8.08475,8.46222,8.56684
2783207,3.97857,3.86089,3.87623,3.9193,3.86116,3.74055,4.07962,3.94879,3.86116,3.74055,4.07962,3.94879,4.00334,4.27419,4.36415,4.23556,3.89045,3.85229,4.37844,4.07339,4.21626,4.02177,4.44594,4.3986,3.82486,3.954,3.85315,3.84172,3.63522,3.96693,3.65827,3.9978,3.93937,4.47807,4.12977,4.06418,4.20107,4.39265,3.78581,4.18663,4.51857,4.13621,4.6796,4.11061,3.85077,3.71648,4.463,4.24721
3077502,5.26636,4.66985,4.67789,5.41095,5.04493,4.92282,5.0324,5.09139,5.04493,4.92282,5.0324,5.09139,5.12415,5.69196,5.205,5.35502,5.5373,5.11197,5.43544,5.69076,4.78034,4.92674,4.69281,5.1765,5.57862,5.15324,5.77127,5.16677,4.95331,4.88501,4.80244,5.13982,6.04558,5.6068,5.7975,5.51694,5.10121,4.80601,5.17895,4.72805,5.44701,5.17675,4.80003,5.11838,5.63976,4.72683,4.74902,4.88133
2843163,5.50794,5.50356,5.05656,4.86556,4.75829,4.76185,4.65985,4.84631,4.75829,4.76185,4.65985,4.84631,5.47205,5.64049,5.82785,4.93358,5.50906,4.53419,5.60036,5.30823,4.91588,4.33858,4.60759,5.19716,5.39738,5.3782,5.08366,5.16939,5.14898,5.37919,4.49578,5.39621,4.7866,4.69399,5.12392,4.91051,5.38077,5.97789,5.5299,4.50654,4.68786,5.09278,5.08778,5.25216,5.79492,5.14131,4.24857,5.13146
2478017,8.18092,7.79224,8.09089,8.12984,6.47396,7.52809,7.37139,7.98185,6.47396,7.52809,7.37139,7.98185,6.36312,6.30551,5.77132,6.50157,7.07143,5.84033,6.88179,6.62105,6.3012,6.56627,5.90739,6.02462,6.84755,6.30742,6.61533,5.97447,6.66083,6.86071,6.54541,6.43994,6.59195,5.9241,6.84477,6.20638,6.27116,6.51696,6.46094,5.84883,6.42923,6.1392,6.82238,6.59268,6.09023,6.21033,5.25433,6.20969
2977510,3.97715,4.23609,4.2188,3.84636,4.28859,4.34024,4.2501,4.16454,4.28859,4.34024,4.2501,4.16454,4.57899,4.84451,4.71938,4.91754,4.00032,4.73371,4.55886,4.85892,4.52859,4.10939,4.35021,4.71342,4.28445,4.78317,4.28154,4.40517,4.16839,4.69333,4.01277,4.46002,4.42705,5.0441,4.80382,4.64907,3.98501,4.32452,4.41441,4.31069,4.13771,4.32265,4.50818,4.55485,4.12302,3.71774,4.2622,4.38506
3382698,4.32913,3.9578,4.51161,4.4533,4.73302,4.35597,4.43719,4.31159,4.73302,4.35597,4.43719,4.31159,4.59375,4.33507,3.53445,3.83454,3.70001,3.95276,3.99927,3.94759,4.19096,4.26475,4.11402,4.59205,4.05265,3.79794,3.73117,3.83347,4.40486,4.44342,5.17612,4.57068,3.7764,4.21186,4.51827,3.48392,4.07107,3.94599,3.90684,3.93703,4.10018,3.66027,3.87377,4.08458,4.4615,4.11035,4.27591,4.81677
2673312,3.71566,3.94751,4.14329,3.62353,4.27372,3.82169,4.09166,3.92739,4.27372,3.82169,4.09166,3.92739,3.87575,3.78726,3.59271,3.47577,3.38437,3.71207,4.05391,3.57234,3.90088,4.13269,4.00055,4.19645,3.61736,3.74897,3.78136,3.61452,4.11731,3.67085,3.46973,4.30482,3.63535,3.84152,3.43101,3.41061,3.50872,3.45377,3.37791,3.95956,3.73043,4.25662,3.97625,3.73121,3.91955,3.9221,4.29672,3.80241
2393538,3.94972,4.47304,4.24088,3.75248,3.68534,3.71441,3.91852,3.84854,3.68534,3.71441,3.91852,3.84854,3.76553,4.04192,4.11205,3.69192,3.75967,3.85227,4.03605,4.25173,4.0655,3.94838,3.89636,4.16813,4.00912,4.12788,3.94752,3.81086,3.914,4.05091,3.64578,4.14827,3.90793,3.7576,4.43564,3.72482,3.82416,3.90005,3.72388,4.21964,4.01194,4.34545,4.08609,4.33312,4.05063,3.96632,4.03417,4.16504
4016726,2.91775,3.23642,3.17736,3.12991,3.36676,2.96686,3.14944,3.19761,3.36676,2.96686,3.14944,3.19761,3.2611,3.1109,3.49348,3.40986,3.16511,3.64759,3.81898,3.52481,3.79079,3.88721,3.89087,3.36185,3.28423,3.59157,3.76235,3.4611,3.84928,3.30255,3.52652,3.45049,3.63279,3.64069,3.68376,3.38654,3.52393,2.78674,3.23681,4.51349,3.63373,3.81056,3.87979,3.66116,3.54466,3.4748,4.43339,3.63243
2893130,7.40325,7.39427,8.08823,7.04501,5.59207,6.04167,6.05594,6.23258,5.59207,6.04167,6.05594,6.23258,6.05654,6.13031,5.97666,5.85723,5.94758,5.71151,6.20294,6.08995,5.42382,5.11949,5.19694,5.28152,6.75947,6.30497,6.45227,5.86356,4.19874,4.58686,4.69945,4.90492,6.19868,5.51651,6.81476,6.20009,5.95003,5.77103,5.2862,5.18482,5.58547,6.24951,5.47597,5.75447,5.52477,6.01371,5.7054,5.91287
2318157,3.99864,4.85632,4.01606,4.08771,4.52514,4.0526,3.81885,3.72931,4.52514,4.0526,3.81885,3.72931,4.17052,3.61556,3.70068,3.66196,3.76439,4.31562,3.87462,3.67055,4.19837,4.12597,3.71212,4.22581,4.03073,4.16582,3.95224,3.58382,3.93526,3.94086,3.62394,3.8531,3.69338,3.93246,4.06158,3.48122,4.15709,3.95327,3.75258,4.04497,4.35145,4.09151,4.15442,3.79881,3.99538,4.07905,4.17745,4.22805
3272795,4.2873,4.5755,4.17565,3.70615,4.48768,4.38602,4.05495,4.38431,4.48768,4.38602,4.05495,4.38431,4.08254,4.03691,4.11838,3.914,4.14317,4.56218,4.15653,4.23847,4.08124,4.45833,4.73191,4.31363,3.64214,3.95298,3.82323,4.31495,4.38487,4.30581,4.69155,4.30684,4.3768,4.06954,3.77703,4.0418,4.20668,4.21895,4.73222,4.05488,3.92074,4.19378,4.36618,4.48861,4.2199,3.92895,4.25252,4.20811
3882304,2.75735,3.29822,2.92704,2.99502,2.90885,2.72554,2.75915,2.92347,2.90885,2.72554,2.75915,2.92347,2.90268,2.95027,3.26687,3.13646,2.81904,2.93754,2.94686,3.19068,3.35638,3.15738,3.58387,3.41064,2.97116,2.99587,2.91054,2.82039,2.80978,2.90841,3.39877,3.15716,3.54397,2.79104,2.9635,2.98954,3.12336,2.97691,2.85313,3.16992,3.31318,3.15032,2.79785,3.12161,2.9874,3.1046,3.83831,3.36329
3357279,7.92233,7.6094,7.63505,8.40319,8.06496,8.23619,7.52853,8.03426,8.06496,8.23619,7.52853,8.03426,7.865,7.40773,7.64578,8.20513,8.1338,7.40976,7.63669,7.46414,7.10315,7.20682,6.40143,6.99172,7.50653,7.00845,7.52481,7.7235,6.78081,7.13924,6.57296,6.30607,7.06885,7.14307,7.16604,7.37605,6.83238,6.94075,7.41478,7.33979,7.77319,7.56076,7.33676,7.3003,7.20419,7.3726,5.69407,7.00272
3636956,3.94585,3.83771,4.50709,4.05551,3.89636,3.9321,4.17636,4.25632,3.89636,3.9321,4.17636,4.25632,4.41267,3.91163,4.25067,4.2852,4.19196,4.51251,4.12203,4.38749,4.18028,4.17162,4.17806,4.53466,4.41173,4.41391,3.86603,4.65112,4.07635,3.96148,4.52927,3.76513,4.36377,4.26506,4.15961,4.30633,4.21449,4.12429,4.27018,4.17716,4.7251,4.45608,3.80089,4.64779,4.04792,4.2027,4.73832,4.32346
3942259,2.79186,2.84062,2.92421,2.75653,2.94146,2.68388,2.84081,2.70209,2.94146,2.68388,2.84081,2.70209,3.0327,2.9246,2.98484,2.93007,2.91731,3.46455,3.11742,3.18122,3.23345,3.12233,3.30041,3.1559,3.00313,2.96046,2.70898,2.89688,2.90339,2.96518,3.0383,3.56333,3.24324,3.14503,2.92171,3.51017,2.93611,2.78748,2.99488,3.40223,3.36207,3.27731,3.09438,2.96942,3.1883,3.2101,3.98331,2.98059
2477933,3.74646,3.67089,4.01162,4.11317,3.57224,3.3472,3.52603,3.43101,3.57224,3.3472,3.52603,3.43101,3.66749,4.32973,4.30731,3.79195,3.88195,3.93829,4.54082,4.48916,4.01246,3.51981,3.7648,3.18459,3.80598,3.71095,3.82493,3.63706,4.04637,3.84237,3.75392,3.65454,3.69597,4.52152,3.80106,3.87588,3.92075,4.28299,4.02654,4.38222,3.71693,3.93279,4.02145,3.83255,3.96683,3.94309,4.15392,3.60021
2587841,7.20009,6.84233,7.11802,7.14129,6.70275,7.21229,7.58986,7.57502,6.70275,7.21229,7.58986,7.57502,5.32151,5.36209,6.15872,5.47523,5.14535,5.15037,5.65737,5.4428,6.51978,6.08759,5.91396,6.51795,5.51328,7.36556,5.76554,4.86721,6.51611,6.31882,5.70106,6.32347,5.73123,6.10243,5.80868,5.59541,5.4604,5.36083,5.50383,5.28039,4.95918,5.20122,5.08134,5.05098,5.79631,5.70584,5.4654,5.80845
3502632,5.28997,5.46498,5.34246,5.43221,5.46372,5.68055,5.337,5.57749,5.46372,5.68055,5.337,5.57749,5.5247,4.78446,4.63657,5.16511,4.92541,4.89185,4.7068,4.78122,5.01791,4.68815,4.93022,4.7765,5.06897,4.98165,5.0665,5.27203,4.52724,5.09449,4.98811,4.69567,5.06032,4.85622,4.93772,5.1712,4.90277,4.79318,5.12967,4.98975,5.19088,5.12353,4.86938,4.94911,5.69329,5.07606,5.33503,5.29156
2623367,3.28279,3.95494,3.51459,3.29866,3.3745,3.18821,3.24961,3.24363,3.3745,3.18821,3.24961,3.24363,3.81901,3.85322,4.05011,4.14496,3.36324,3.8838,3.84958,3.4421,4.05502,3.74709,3.53082,3.63923,3.75479,3.94042,4.163,3.53812,4.27019,4.27935,4.02672,3.95813,3.49936,4.24192,3.72093,3.82251,4.0352,3.70096,3.81776,3.63911,3.8783,3.64045,4.26075,3.61723,3.48858,3.82183,3.7806,3.82358
2647792,10.2127,10.5184,10.0588,9.85591,9.98171,9.7002,10.1688,10.0107,9.98171,9.7002,10.1688,10.0107,9.64979,9.73297,9.7355,9.88134,9.41018,9.74524,9.56223,9.46142,9.66644,9.54196,9.32683,8.97174,9.47853,9.7158,9.61232,9.45243,9.71426,9.6781,9.51092,9.34771,9.95311,9.6517,9.67674,9.55961,9.48856,9.98823,9.35446,9.60492,9.62656,9.39046,9.67298,9.34691,8.78861,9.15675,8.42467,8.71657
3417249,4.87496,4.75631,4.74574,4.71838,5.27168,6.32623,5.9877,6.46615,5.27168,6.32623,5.9877,6.46615,4.2814,4.36524,4.4021,4.50821,4.42749,4.31109,4.38403,4.28512,4.09229,4.46983,3.92456,4.32924,4.81382,6.08873,4.58242,4.8058,4.17224,4.20505,4.06889,4.38782,4.02701,4.31853,4.0794,4.23279,4.04782,3.90368,4.24888,4.79702,4.32579,4.19969,4.23834,4.32537,4.21658,3.89431,4.62584,4.00341
2318170,4.88012,4.83142,4.26466,4.42528,3.92356,4.05133,3.83599,4.03783,3.92356,4.05133,3.83599,4.03783,4.51131,4.63954,4.53034,4.51375,4.69896,4.7618,5.39038,4.68508,4.57973,4.60734,4.39204,4.97481,4.61216,5.21676,4.81886,5.02253,3.87777,4.40446,3.87892,4.33073,4.73319,4.12723,4.62175,4.4778,4.57472,4.92158,4.80947,4.89144,4.61787,4.28993,4.80785,4.90406,4.35685,5.11579,4.33071,5.01872
3003143,3.42912,5.33202,5.81581,5.03468,3.1919,4.51287,4.35304,5.34997,3.1919,4.51287,4.35304,5.34997,2.75628,4.31711,3.32194,2.63649,3.15532,2.90175,2.63337,3.36421,5.3966,3.20131,2.68603,3.29847,3.22596,2.97157,3.86316,2.78245,3.63333,5.03268,2.90376,2.92558,3.41135,3.69539,4.96639,4.23715,3.42053,3.55086,3.68526,2.64701,3.0315,2.43168,4.2936,2.83156,3.44486,2.5393,2.40351,2.68354
2428079,5.41879,4.34733,5.39285,5.66532,5.68223,5.23285,5.6535,5.82363,5.68223,5.23285,5.6535,5.82363,5.12322,5.17943,5.39244,4.88329,4.40414,4.38202,4.47105,4.49977,5.10114,4.24694,4.39516,4.27214,5.1546,4.43174,5.27985,4.90308,4.58025,4.32567,4.1152,4.48016,4.98286,4.44509,4.44605,4.38867,4.6668,4.2598,4.15154,4.46439,4.3941,3.8817,4.73403,4.6693,4.44362,4.47096,4.70322,4.11475
3357303,5.57497,5.42083,5.35027,5.26045,5.83778,5.33763,5.36678,5.52919,5.83778,5.33763,5.36678,5.52919,5.64104,5.6359,5.17097,5.46551,5.38559,5.34385,5.50068,5.24578,5.22985,5.45644,5.24662,5.07491,5.58338,5.37695,5.64848,5.78857,5.12453,5.82622,5.51175,5.33547,5.30652,5.01256,5.60876,5.37435,5.15762,5.16142,5.50032,5.08847,5.43767,5.88224,5.19617,5.15079,4.96415,4.8278,5.22433,4.98957
2427981,3.61546,4.49531,4.14114,3.59354,4.61044,3.89646,4.96973,4.426,4.61044,3.89646,4.96973,4.426,4.97758,5.04857,4.99001,4.71059,4.92957,4.93405,5.35128,5.06286,4.68641,4.23526,4.73893,4.84377,4.6085,4.99156,4.65832,4.50328,5.90671,5.56227,5.14169,5.98268,5.04867,4.92282,4.97532,4.83083,4.14026,4.07962,4.02982,4.7365,4.21451,4.53697,4.78597,4.44846,4.9301,4.72706,5.16716,4.51974
2538000,5.44974,5.13931,5.32769,5.41487,5.11685,6.17197,5.14271,6.19983,5.11685,6.17197,5.14271,6.19983,4.84965,5.21699,5.34863,5.87127,5.47052,4.76698,5.17094,4.74775,4.78828,4.69851,4.41513,4.30032,5.68392,5.64525,5.34873,5.2611,5.23668,5.18525,5.38273,4.9792,5.19253,5.21262,5.3138,5.22223,4.72616,5.26309,5.27614,5.01985,5.38414,5.32105,5.42549,5.6492,4.65381,5.26676,4.01478,4.40045
2403557,4.71126,5.02923,4.80829,4.19146,3.93818,4.09039,4.09358,3.98879,3.93818,4.09039,4.09358,3.98879,4.74109,5.2034,5.22325,4.91746,4.86343,5.47576,4.95946,5.26666,5.11306,5.53326,6.42748,5.23336,5.33216,5.74816,5.56168,4.64197,5.3519,5.29197,5.18153,5.67156,5.11027,5.10264,5.15895,4.97247,4.87443,5.01211,4.70873,5.40185,5.49758,5.351,5.84907,5.71767,5.17066,5.22507,5.12087,5.2545
3746881,7.62456,6.92913,7.13079,8.06071,7.69204,7.89848,7.58212,7.83275,7.69204,7.89848,7.58212,7.83275,7.5949,7.66212,7.65439,7.9503,8.10599,7.50726,7.5465,7.72452,7.34329,7.10972,6.81027,7.09032,7.82281,7.67312,7.79968,8.18853,7.20947,7.22151,7.44431,7.1014,7.7783,7.71546,7.55268,8.10597,7.85464,7.6845,8.02774,7.60481,7.59581,7.73948,7.36742,7.69215,7.73846,7.65676,7.36426,7.79622
2757720,4.11675,4.08122,3.96918,4.35299,4.29085,3.90847,4.1674,4.31427,4.29085,3.90847,4.1674,4.31427,4.3446,4.29584,4.76588,4.80952,4.32996,4.66054,4.58764,4.68229,4.83257,4.69107,5.49483,5.31879,4.88902,4.7024,4.6172,4.54856,5.16308,5.45048,5.18463,5.10323,4.71172,5.17824,4.91961,4.42766,5.26484,5.01378,4.24523,5.06358,4.83439,4.61236,4.47072,4.37197,5.10299,4.53645,4.67748,4.63868
2513471,9.66646,9.30994,9.32563,9.993,9.6914,9.9201,10.0056,9.96067,9.6914,9.9201,10.0056,9.96067,9.44193,9.5889,9.38631,9.71856,9.61113,8.99209,9.50504,9.50805,9.33844,9.06797,8.84636,8.82384,9.6391,9.05709,9.24821,9.25539,9.52956,9.64463,9.37607,9.18724,9.62389,9.13735,9.92062,9.44147,9.68079,9.9108,9.39196,9.20474,9.53885,9.5313,9.45694,9.36641,8.97556,8.92051,8.28945,8.91422
3003153,9.04846,8.868,8.76748,8.59255,7.63992,8.57565,8.28234,8.50789,7.63992,8.57565,8.28234,8.50789,8.7023,8.65847,8.14448,8.76431,8.92261,7.76038,8.63002,8.63998,8.06872,7.32122,6.93159,7.43382,8.80046,8.17299,8.96525,8.44137,8.33004,8.90251,8.62043,8.78523,8.33524,8.02951,8.48588,8.45032,8.78093,8.7868,8.52933,7.56657,7.70625,7.75698,8.69035,8.3535,7.92684,8.56369,6.8305,8.15625
2733287,6.57583,6.22128,6.2065,6.8874,6.2257,6.0664,5.90567,6.1782,6.2257,6.0664,5.90567,6.1782,5.5791,6.4742,5.9502,6.37972,6.27961,6.05621,6.08202,6.1219,6.32229,5.96592,5.474,5.78823,6.01072,6.03938,6.11103,6.02329,5.94046,5.55121,5.80826,6.03022,6.06167,5.65182,5.86513,5.44877,5.73462,6.14787,5.90447,6.17597,6.19646,5.71449,6.34173,6.56698,5.40152,5.74449,5.90765,5.58256
2707764,9.78014,8.46294,8.5976,8.79093,9.55435,9.4212,9.71335,9.30432,9.55435,9.4212,9.71335,9.30432,9.87675,10.1045,9.78458,9.88114,9.15895,9.97797,9.82339,9.8972,9.66885,9.29651,9.49471,9.51114,9.89151,10.2246,10.0033,9.42029,9.49868,8.94503,9.57253,9.23738,9.5326,9.71129,9.57251,9.54862,9.53731,9.77872,10.0068,9.41377,9.77661,9.049,10.0549,9.33407,9.99571,9.99494,9.64197,9.68887
3332780,3.12583,4.18903,3.23466,3.12843,3.64859,2.81747,3.21101,2.7481,3.64859,2.81747,3.21101,2.7481,3.37146,2.95655,3.26234,3.67267,2.90888,3.47663,3.18252,3.61906,3.23343,3.44451,3.78389,3.61977,2.9906,3.48493,3.1125,3.36753,3.0724,3.20616,3.80357,3.18612,3.36121,3.28735,3.1928,3.44377,2.88358,3.08144,3.18977,3.32465,3.35468,3.5691,3.64268,3.79348,3.5134,3.17072,3.52466,3.61151
4042278,2.78876,4.05886,2.65832,2.52468,2.47022,2.62348,2.6057,2.34216,2.47022,2.62348,2.6057,2.34216,2.67207,2.57561,4.1324,2.88348,2.54893,2.97119,2.44659,3.0215,2.59592,3.37897,2.77239,3.85208,2.54566,2.7138,4.35891,2.48106,2.50672,2.64277,2.64241,2.72561,3.15998,2.83745,2.79473,3.111,2.64389,3.03848,2.56088,2.63337,2.58664,3.21699,2.81637,2.6268,4.03871,3.75901,2.99881,2.58186
2843209,5.95552,5.76727,5.5802,5.69734,5.80446,5.7281,6.16246,5.41676,5.80446,5.7281,6.16246,5.41676,5.63073,5.74481,5.8236,5.52526,5.5409,5.4093,5.64623,5.47387,5.66772,5.75919,5.55416,5.92976,5.45461,5.53047,5.77675,5.45631,5.83747,5.66007,5.58841,5.88797,5.73247,5.79321,6.17037,5.93115,5.78039,5.3921,5.38846,5.59967,5.89593,5.76971,6.11561,5.49139,5.60109,5.74264,5.33745,5.27732
3272834,5.04003,4.84445,5.04376,5.16235,4.33412,4.76746,4.51385,4.56978,4.33412,4.76746,4.51385,4.56978,5.06564,4.85426,5.26878,4.40152,4.93864,5.37807,5.12124,5.21347,4.47737,4.75501,4.88295,4.4714,4.93039,5.0151,4.93783,5.24738,4.56666,4.53236,4.36838,4.65723,5.2473,4.48368,5.10914,4.9176,4.31146,4.70174,4.90198,4.64335,5.27979,5.00613,5.33302,4.84858,4.98263,4.83526,4.82434,4.70923
2673345,4.16876,4.09873,4.02397,3.93375,4.13502,3.98403,3.93263,3.82975,4.13502,3.98403,3.93263,3.82975,4.24758,4.39668,4.2508,4.18245,3.8435,4.291,4.14407,4.28198,4.65911,4.31392,4.68903,4.53939,4.11119,4.37609,4.26808,4.05105,4.5541,4.41926,4.34178,4.68327,4.16579,4.54881,4.41186,3.87714,4.24686,4.29919,4.0894,4.34041,4.32738,4.23477,4.49244,4.18989,4.26882,4.45963,4.37311,4.30993
3636985,3.81947,4.10731,3.93493,3.47588,4.13894,3.72709,3.26165,3.24318,4.13894,3.72709,3.26165,3.24318,3.58087,3.57521,3.51654,3.50305,3.2985,3.94927,3.56325,3.87278,3.81222,3.69493,4.02328,3.82907,3.40505,3.31162,3.86886,3.80601,4.31056,3.79338,3.82566,3.58133,3.36202,3.48593,3.57168,3.78203,3.72512,3.62443,3.65371,3.87599,4.03059,3.66322,3.82345,4.10925,3.93985,3.81349,4.0351,4.04037
2623388,6.68961,6.28812,6.28755,6.25398,5.90037,5.6805,5.70206,5.97349,5.90037,5.6805,5.70206,5.97349,6.19288,6.05948,5.74545,5.95418,5.76614,5.68822,6.21674,5.87085,6.29432,6.08281,5.74832,6.36083,6.04798,6.30528,6.33806,5.68642,5.81564,5.95114,5.84718,5.56239,6.16284,5.65223,6.05065,5.97108,5.59886,5.8102,5.90503,5.94541,5.9334,5.23017,6.17884,5.90174,5.82673,6.26781,5.41857,5.81
3442706,3.02135,3.1189,3.02978,2.96109,3.27059,2.97228,3.05304,2.96475,3.27059,2.97228,3.05304,2.96475,3.1435,3.06641,3.27035,3.18026,2.98582,3.64216,3.17858,3.16272,3.48777,3.39661,3.76712,3.56187,3.05303,3.19064,3.40161,3.40338,3.2383,3.54383,3.62052,3.46196,3.17649,3.17953,3.12746,3.06029,3.19472,3.09548,3.12269,3.42387,3.37717,3.38325,3.45589,3.34858,3.34581,3.10317,4.10149,3.44994
3832383,10.4509,10.6851,10.453,9.97625,9.88255,9.84539,9.81915,9.63319,9.88255,9.84539,9.81915,9.63319,9.64206,9.69187,9.84751,9.93987,10.0521,9.84436,9.80464,9.33125,10.0501,10.1042,9.71233,9.68311,10.0463,9.55727,9.89351,10.3469,9.78971,9.6328,9.72307,9.94829,9.79551,10.1269,10.0564,10.4114,10.0866,9.4951,10.4498,9.55722,9.90838,10.8698,9.75761,9.69939,9.99133,9.93135,9.9085,10.0913
2927604,8.08578,7.47273,7.41944,8.46147,7.77271,8.3462,8.6608,8.58037,7.77271,8.3462,8.6608,8.58037,8.07566,8.17729,8.27619,8.33087,8.09973,8.00854,8.05903,8.21659,7.63451,7.41105,7.28465,7.09642,8.27473,8.01825,7.81757,7.87245,7.60466,7.98517,7.59191,7.67333,8.12327,7.93404,8.22378,7.99697,7.46607,7.73655,7.89232,7.5956,8.28805,7.62569,8.29602,8.26264,7.70802,7.89845,7.31375,7.84828
3882343,2.96153,2.91065,3.01413,2.80183,2.87671,2.67988,2.99525,2.90981,2.87671,2.67988,2.99525,2.90981,3.23986,3.34359,3.46361,3.49675,3.01942,3.7836,3.15864,3.45127,3.88415,3.27942,4.02807,4.04501,3.4717,3.69039,3.67478,3.672,3.2565,3.19243,3.90891,3.23106,4.00807,3.73593,3.25239,3.25568,3.37515,3.40468,3.47476,3.57194,3.91466,3.44423,3.63895,4.06624,4.10447,3.38256,4.06074,3.46372
3772437,2.8935,3.20808,2.89971,2.82841,3.12155,2.98127,2.79,2.78613,3.12155,2.98127,2.79,2.78613,3.30375,3.47631,3.29793,3.24704,3.09626,3.40794,3.72309,3.23773,3.47635,3.56134,3.31592,3.50564,3.05153,3.04731,3.12273,3.54215,3.49178,3.53683,3.26161,3.47306,3.41575,3.45805,3.66892,3.18602,3.41535,3.35642,3.42724,3.42503,3.4341,3.59072,3.34083,3.27833,3.63418,3.44773,3.90642,3.5523
2428119,7.60842,7.04515,7.07627,8.25345,7.50459,7.71524,7.48076,7.73773,7.50459,7.71524,7.48076,7.73773,7.14855,7.37893,6.92869,7.04178,7.56755,6.40343,6.98004,6.98069,6.24736,6.26443,5.16261,5.96055,7.9868,7.72301,7.8102,8.07923,6.4844,6.99931,6.29053,6.33624,7.30564,6.49848,6.75203,7.44445,6.34656,6.76161,7.1162,6.10861,6.57935,6.11607,7.00131,7.20325,6.58378,6.62176,5.71222,6.49826
2403585,5.32117,5.26266,4.86611,4.94209,4.5642,4.67328,5.13356,4.79855,4.5642,4.67328,5.13356,4.79855,5.09537,4.99194,4.93107,5.01277,4.68882,5.07199,4.82824,4.66366,5.18674,5.01579,4.94946,4.93742,5.17926,4.99973,4.68582,4.4675,4.54855,4.67778,3.9925,4.28973,4.86202,4.70527,5.1889,4.89906,5.14643,5.02683,5.14183,4.64073,5.14417,5.33871,4.92482,5.32115,4.69553,4.77127,4.93327,4.82299
2318212,3.58257,3.38862,3.76779,3.09642,3.38669,3.49222,3.44166,3.26582,3.38669,3.49222,3.44166,3.26582,3.35324,3.34065,3.56622,3.15584,2.94278,3.0886,3.28437,3.43728,3.98753,3.57643,3.65985,3.48017,3.40375,3.8522,3.46854,3.1082,3.36644,4.14756,3.78415,3.89776,3.57969,3.41018,3.53256,2.82889,3.33435,3.37802,3.27685,4.03436,3.67974,3.77528,4.10765,3.8587,3.96144,3.65555,3.91689,3.37483
2623413,5.26233,5.69848,5.37795,5.06973,5.07907,5.07892,4.92377,4.77819,5.07907,5.07892,4.92377,4.77819,4.43964,4.61184,4.65769,4.37176,4.54064,4.57877,4.64541,4.67852,4.59156,4.45293,4.82888,5.12874,4.62048,4.94098,4.24088,4.65247,5.1967,4.48648,4.57508,4.69783,4.9084,4.82407,4.94841,4.51996,4.66388,4.78366,4.78545,4.83812,5.0527,4.62774,4.67095,4.84192,4.52344,4.86364,5.17886,4.54909
2953139,4.3504,4.56716,4.28627,4.38584,4.3191,4.40947,4.4442,4.34807,4.3191,4.40947,4.4442,4.34807,4.0624,4.7168,4.28738,4.27913,3.8503,4.43946,4.1987,4.48015,4.62597,4.60696,4.22202,5.00319,4.4646,4.63013,4.84002,4.02943,3.9677,4.95266,4.51472,4.47372,4.14948,4.21191,4.64576,4.64228,4.47011,4.1731,4.68755,4.67788,4.55877,3.94498,4.42837,4.4323,4.83861,4.90381,4.62537,4.94255
2817708,3.32665,3.63278,3.30817,2.8251,3.45768,2.84746,3.33357,2.85608,3.45768,2.84746,3.33357,2.85608,3.26516,3.58525,3.56452,3.29583,3.11856,4.1591,3.67445,3.5603,3.73342,3.5092,4.02723,4.0149,3.08223,3.73794,3.38966,3.11351,3.63514,3.41409,3.76819,3.80373,3.50136,3.71946,3.52804,3.20506,3.4182,3.39391,3.2482,4.15939,3.53263,3.5543,3.68906,3.42082,3.7888,3.69631,5.10696,3.70796
2697792,6.92232,6.60285,6.87113,7.79381,7.14416,7.51212,7.37342,7.35353,7.14416,7.51212,7.37342,7.35353,6.81665,7.11576,6.47455,7.00136,6.91083,6.71275,6.81321,6.84634,7.08928,6.39809,6.6573,6.66977,7.22051,6.94656,6.62669,6.72697,5.83151,6.43874,6.23442,6.13149,6.89838,6.59567,6.65314,6.78561,7.05738,7.31986,6.82403,6.70033,6.71144,6.32321,7.15446,6.06179,6.17587,6.65124,5.64462,6.47651
2757751,5.417,5.56707,5.40039,5.65369,4.96004,5.09606,5.26739,5.4268,4.96004,5.09606,5.26739,5.4268,5.85458,5.395,5.68452,5.33473,5.76052,5.59136,5.76774,5.64846,5.79266,5.51003,5.42195,5.89233,5.36929,5.56145,5.47283,5.44403,5.22465,5.47337,5.23854,5.54572,5.81098,5.82275,5.29483,5.39354,5.53854,5.14187,5.62134,5.44313,5.83766,5.12562,5.92038,5.76061,6.08189,6.43425,5.77671,6.00748
3577160,8.27128,8.91671,8.38751,8.5417,8.64603,8.63324,8.09821,8.38649,8.64603,8.63324,8.09821,8.38649,8.34175,8.08713,8.28238,8.28596,8.48804,7.93063,8.36553,8.39739,7.86621,7.99054,7.6208,7.98371,8.31253,8.05007,8.11622,8.21106,7.9365,7.86524,7.62953,8.13869,7.83576,7.79447,7.6963,8.31507,7.93453,7.49454,8.06648,7.52513,8.02855,7.43477,8.02322,8.33702,7.99361,8.24494,8.21911,8.18138
2477980,4.85819,5.09182,4.97005,4.49274,4.09604,4.07149,4.32159,3.84033,4.09604,4.07149,4.32159,3.84033,5.52256,5.85696,6.10749,5.86147,5.32252,5.84589,5.33952,5.48533,6.24457,5.91014,5.88848,6.548,5.57935,5.60244,6.24838,5.04269,5.92937,6.11765,5.75504,5.36294,5.56266,5.89318,5.78076,5.14532,6.08904,5.88531,5.51929,5.84281,5.97431,5.24507,6.01552,5.91172,6.1425,5.96804,6.10515,5.24835
3137530,5.87972,6.22483,5.88005,5.82606,6.0945,6.28671,5.69256,6.19804,6.0945,6.28671,5.69256,6.19804,6.31876,5.85611,6.15425,6.15872,6.12436,6.6982,6.00039,6.56284,6.92866,6.4659,6.89232,6.65919,5.9526,5.96508,5.83463,6.03951,6.9861,6.51567,6.68108,6.77423,6.52234,6.4583,6.22784,6.49748,6.31811,6.92846,6.54879,6.4319,5.67439,5.62148,6.00545,5.89686,6.48737,6.32451,6.13173,6.64998
3662545,7.4826,7.8394,6.90462,7.60586,7.68613,7.43037,7.27847,7.58497,7.68613,7.43037,7.27847,7.58497,7.50957,7.06789,7.37508,7.24188,7.39007,7.5321,6.91071,7.71324,6.9751,7.6664,7.51724,6.93129,7.58899,7.17505,7.30451,7.2041,7.74828,7.58931,7.54745,7.29632,7.08586,7.55966,7.33034,7.32252,7.22695,6.96039,7.90496,7.91919,7.76063,7.50746,7.67577,7.71288,7.31165,7.73656,7.75832,7.62146
3357346,3.5552,3.7135,3.4144,3.59365,3.86861,3.37149,3.5752,3.43769,3.86861,3.37149,3.5752,3.43769,4.2125,4.33387,4.0561,4.0391,4.27112,4.69307,4.35728,4.64512,4.32585,4.20871,4.34383,4.46618,4.20804,3.90686,4.2263,4.34893,4.41072,4.61894,4.3754,4.63106,4.15054,4.113,4.03721,4.34317,4.18454,4.35029,4.29631,4.41608,4.46642,3.88981,4.22287,4.07077,4.12487,4.16713,4.7664,4.45453
2903189,3.80801,4.88291,4.49684,3.16411,5.03913,5.468,5.44556,5.13718,5.03913,5.468,5.44556,5.13718,7.30277,7.12122,6.83365,7.55822,6.71657,6.84114,6.64198,6.5901,4.04743,3.95598,3.87612,4.05154,3.88173,4.51512,4.61708,4.36801,6.6665,6.50482,7.00754,7.24017,4.88852,5.24313,6.00164,5.62195,4.06282,3.61815,4.45009,4.66331,4.74547,4.95741,4.76831,4.56482,4.6849,4.22308,4.15603,4.11526
3077573,4.01438,4.00982,3.19405,3.36323,3.45276,2.84764,3.48275,3.1005,3.45276,2.84764,3.48275,3.1005,4.81965,5.21095,4.87709,3.65561,3.75818,4.74609,4.31311,5.28683,5.42617,4.6302,4.71227,4.41806,3.9105,4.84056,5.53718,3.16828,4.63512,3.44182,3.8327,4.94467,5.08132,5.18263,4.30017,4.3246,3.54846,3.75033,3.5037,5.45073,4.37036,4.14138,5.15137,4.02465,5.05712,5.42923,4.81326,4.02839
2623426,9.25515,9.3202,8.92102,8.69585,7.84381,7.89321,8.04129,8.36535,7.84381,7.89321,8.04129,8.36535,8.03643,8.44049,8.31195,8.37857,8.53005,8.04121,8.53244,8.37623,7.90346,7.28979,6.83579,7.33675,8.59324,8.54718,8.19172,8.44078,7.22969,6.70012,6.74047,6.47622,8.53862,8.52757,8.70641,8.65926,7.40816,7.16169,8.13693,8.22314,8.39692,8.18709,7.99689,7.86527,7.64465,8.06836,7.21475,7.28126
3417309,9.70127,10.1058,9.65371,9.81428,9.99635,9.64941,9.96721,10.0486,9.99635,9.64941,9.96721,10.0486,10.1957,10.2394,10.354,10.1748,9.98997,10.4474,10.1798,10.2271,9.6901,9.57284,10.1312,9.57439,10.0235,10.1576,10.2094,10.1381,9.87765,9.84583,10.1115,9.78324,10.421,10.6873,10.1053,10.3591,9.61432,10.0087,10.1105,10.4101,10.382,10.3626,10.207,10.2175,9.79196,9.79656,10.0629,9.79525
3003193,6.97255,6.5335,6.4497,7.05692,5.45441,6.2366,6.7385,6.55033,5.45441,6.2366,6.7385,6.55033,5.25211,6.15479,6.09677,6.67122,6.53574,6.08213,6.1203,6.4591,7.32174,6.85115,6.20745,6.85356,5.88173,4.86901,5.21788,4.89908,7.4292,7.20284,7.12098,5.91363,6.53004,5.62077,6.48419,5.90807,7.58136,7.71701,7.01772,5.75641,5.62439,6.34099,5.03,5.46384,6.10971,6.01801,5.093,5.89158
2368180,5.46608,5.08515,5.48023,5.49603,5.59864,4.95647,5.32495,5.40037,5.59864,4.95647,5.32495,5.40037,6.11638,5.79674,6.04649,6.12423,5.77828,5.74837,6.06888,5.97842,5.78658,5.31279,5.23705,5.36125,6.40647,5.76275,6.3864,5.8914,5.22799,5.17303,5.02253,5.31224,5.33699,4.92949,4.57615,5.62103,5.84235,6.53614,6.17627,6.30837,5.77491,4.84036,5.74548,5.8965,5.99702,6.0968,5.81456,4.95853
3882369,3.09561,3.46173,3.14416,2.99235,3.26402,2.93076,3.45359,2.95247,3.26402,2.93076,3.45359,2.95247,3.37436,3.20976,3.39943,3.35675,3.12956,3.56654,3.31664,3.69982,3.32155,3.39902,3.89944,4.16151,3.28965,3.12179,2.99154,3.34934,3.66037,3.11382,3.67279,3.48689,3.40237,3.21055,3.36217,3.37768,3.17129,3.15196,3.43022,3.82877,3.49704,3.46117,3.40832,3.62801,3.52054,3.31236,4.14359,3.20515
4016806,3.1623,3.32392,3.6793,2.87065,3.10645,3.12198,2.97186,3.06083,3.10645,3.12198,2.97186,3.06083,3.01278,3.0002,3.20777,3.07898,3.00434,3.29633,3.11966,3.46843,3.0828,3.03295,3.05172,3.5729,2.83968,3.09995,3.04227,2.95687,2.91017,3.23674,2.97877,3.15135,3.28678,3.68849,3.77439,3.2706,2.74566,2.94495,3.10234,3.67002,3.00038,3.62154,3.08329,3.26161,3.44419,2.7472,4.16297,3.86521
2563481,6.22379,6.53837,6.7887,6.35092,6.22671,5.74457,5.85234,6.4095,6.22671,5.74457,5.85234,6.4095,5.94582,5.41855,5.74202,5.63847,5.83641,6.28064,5.65254,6.15746,6.28128,5.21498,4.99033,6.16963,5.5455,6.1888,5.98166,5.72416,5.66215,5.59724,5.46202,6.42758,5.79291,5.85203,5.11544,5.92846,5.97047,5.45221,5.79647,6.51256,5.58013,5.36947,6.49046,4.96009,5.21918,6.23349,5.25165,4.92647
2817731,6.77257,6.68703,7.09206,6.29881,5.10528,6.23344,6.31734,6.48752,5.10528,6.23344,6.31734,6.48752,6.29097,5.92219,6.15746,6.19212,5.88875,5.77879,6.11755,5.69179,6.52579,5.8643,6.00586,6.41432,6.3121,6.90777,6.15427,5.58395,6.15756,6.41895,6.4546,6.2716,6.0432,6.11956,6.24912,5.94661,6.55901,6.83201,6.13337,5.81005,5.97482,5.82353,6.09936,5.49563,5.40747,5.60832,5.34105,5.28761
2318242,3.7664,3.85996,3.74744,3.49216,3.82914,3.73335,3.92403,3.58596,3.82914,3.73335,3.92403,3.58596,4.51373,4.69361,4.35336,4.29156,4.0799,4.73111,5.08042,4.74601,4.38623,3.9264,4.3564,4.72705,4.78549,4.34264,4.31533,4.16232,4.25977,3.95103,4.11942,4.37625,3.86586,3.89399,4.59506,4.06197,4.44665,4.40063,4.28481,4.65839,5.10382,4.17093,4.2297,4.31272,4.07627,4.53367,4.59385,4.38077
2623441,4.86697,5.15803,4.9928,4.63363,4.62538,4.55333,4.47734,4.45175,4.62538,4.55333,4.47734,4.45175,4.64307,4.74363,4.33329,4.39309,4.29538,4.7574,4.59559,4.91463,4.59149,4.38919,4.93057,4.67001,4.35642,4.81865,4.87148,4.1896,5.15475,4.61343,4.41342,4.50227,4.81446,5.01429,4.50781,4.32389,4.53019,4.34983,4.38085,4.62241,4.86437,4.88438,4.82619,4.73301,4.99539,5.13461,5.0836,4.86822
2707824,6.11166,5.26643,5.3789,5.36933,4.32527,5.34408,5.2047,5.44568,4.32527,5.34408,5.2047,5.44568,5.28901,5.58465,5.21199,5.29229,5.36403,5.06503,5.36521,5.5581,6.22657,6.06053,5.45909,5.76552,5.70631,5.85432,5.37292,5.06414,5.72331,6.2844,6.08412,5.88238,5.37101,5.40737,6.09772,5.63582,6.01687,5.73888,5.65694,5.59013,5.62259,5.54778,5.30085,5.40547,5.60581,5.24302,5.59976,5.66342
3332838,5.68284,5.88613,5.4808,5.23851,5.31734,5.31459,5.51938,5.01037,5.31734,5.31459,5.51938,5.01037,4.89375,4.52325,4.71117,4.69946,5.07682,5.305,5.19983,5.3846,5.2357,5.09206,4.72507,5.58081,5.38593,5.06468,5.29575,5.54215,5.24811,5.03628,4.86372,5.17471,5.67167,5.01007,4.7594,5.62932,5.4751,5.20647,5.43835,5.28737,5.06957,4.86408,4.78444,5.15306,5.20586,5.08665,5.42684,4.99631
3806905,6.34497,6.40335,5.91978,7.30983,7.66186,7.21088,7.06975,7.36385,7.66186,7.21088,7.06975,7.36385,6.37509,6.27927,6.78661,6.75958,6.07213,6.06576,5.71986,6.36397,8.31716,8.00303,8.2525,7.89257,5.61025,5.83267,5.88136,5.8204,8.15445,8.47012,8.14329,7.86604,6.45972,6.71741,6.80367,6.45524,7.868,8.60156,6.05195,5.73232,6.09752,5.90135,6.29263,6.29598,5.69159,6.00405,5.26111,5.21306
3502710,7.68994,7.25739,7.74359,7.88992,8.28934,7.96494,7.52996,7.6671,8.28934,7.96494,7.52996,7.6671,8.42283,8.25439,8.07697,7.95754,8.66072,8.00566,8.62872,8.66398,7.41845,8.0415,8.20639,8.25621,8.21407,8.32374,8.16132,8.17119,8.16377,8.37529,8.41506,7.97915,8.35399,8.3629,8.16811,8.48769,8.15469,7.85905,7.62595,7.75321,7.78956,7.55274,8.21299,7.66181,8.05961,7.95247,8.02487,7.97803
2903219,3.5143,3.39652,3.46581,3.14075,3.73121,4.20608,4.1962,4.1062,3.73121,4.20608,4.1962,4.1062,4.57497,4.3547,4.78829,4.45855,3.59773,3.82017,4.27597,4.0883,3.47748,3.45013,3.52373,3.50821,3.14683,3.55866,3.38849,3.46385,5.2495,4.82988,5.45312,5.21164,4.26591,3.92316,4.81533,4.29071,3.1699,3.2277,3.22614,3.8864,3.46566,3.42178,4.00159,3.31121,3.15499,3.4134,3.90842,3.4316
3442752,3.08349,3.64816,3.30095,2.96697,3.27968,2.99227,3.07102,2.87026,3.27968,2.99227,3.07102,2.87026,3.28175,3.0629,2.87592,3.0817,2.95605,3.37792,3.21231,3.05519,3.05025,3.45139,3.42894,3.78471,3.0378,2.92665,3.21287,3.18093,3.24427,3.07286,3.36938,3.69329,3.27499,3.15869,3.06315,3.0671,3.06262,3.21468,3.0967,3.21106,3.1367,3.50065,3.44915,3.16294,3.59175,2.81011,3.37445,3.18852
3832435,6.29265,5.7715,5.84236,5.83523,5.12268,5.32673,5.37356,5.40664,5.12268,5.32673,5.37356,5.40664,5.8181,6.3493,5.86153,5.93489,6.08684,5.53012,5.48489,5.46346,5.23081,5.0252,5.34936,5.16596,5.73301,4.99717,5.27128,6.16299,4.70716,5.22767,5.08928,4.90367,5.41385,5.65449,5.45802,5.25167,5.62903,5.45771,5.52371,5.48446,5.65707,5.23501,5.10527,5.06411,5.8977,5.17373,5.52234,5.03449
2368198,6.0793,6.07294,5.89113,5.83381,5.72264,6.1929,5.85077,6.26393,5.72264,6.1929,5.85077,6.26393,5.63042,5.36335,6.41487,5.65931,5.73972,4.7424,4.6941,5.04963,5.29784,5.25404,5.27379,5.40367,5.72314,5.69029,5.6842,5.17787,5.49343,6.08047,5.50339,5.77514,5.10417,5.00314,5.58767,5.21256,5.45189,5.68747,6.06664,5.39497,5.5603,5.65029,5.29018,5.74784,5.65488,6.10882,4.91347,5.755
3992304,2.98992,3.31006,3.02602,2.80133,3.24379,3.04374,3.31959,2.88434,3.24379,3.04374,3.31959,2.88434,3.20909,3.23491,3.20042,3.27505,3.01378,3.42107,3.17677,3.45146,3.26597,3.41095,3.63923,3.62925,3.00922,3.23962,3.47094,3.02621,3.01527,3.26484,3.07843,3.33733,3.34853,3.27992,3.09905,3.36798,3.14615,3.17962,3.1088,3.77355,3.1846,3.57186,3.4617,3.15666,3.54928,3.43634,3.67166,3.62137
3806913,6.36806,6.02554,6.56528,6.80307,6.9425,7.40488,6.95903,6.82278,6.9425,7.40488,6.95903,6.82278,7.09945,6.51348,6.00361,7.03926,7.10428,6.23665,6.22701,6.28362,6.15473,6.4079,5.80736,6.30543,6.24258,6.26565,6.05175,6.85289,6.35916,6.50131,6.84774,6.16013,6.23869,6.54063,6.23895,6.36746,6.42341,6.46018,6.7603,5.90326,5.66985,6.40189,6.29453,6.23892,6.34493,6.49979,5.91213,6.60314
2783316,5.43235,5.27175,5.31211,6.02377,4.7454,5.13985,5.6613,5.54454,4.7454,5.13985,5.6613,5.54454,4.64684,5.48705,5.76295,4.93532,5.16349,5.10464,5.62917,5.73689,5.43145,5.02618,4.80651,5.33237,5.79588,5.71192,6.07838,6.04975,5.94355,5.96767,5.86247,5.69872,5.93083,5.62586,6.02951,5.41172,5.63262,6.29759,5.38061,5.33743,5.2695,5.62672,5.30711,5.14826,5.52864,5.64653,5.11405,5.61848
3882387,2.86777,3.06596,2.81288,2.83722,3.0885,2.78715,2.95417,2.77449,3.0885,2.78715,2.95417,2.77449,3.39587,3.01837,3.05244,3.19154,3.08277,3.42424,3.27346,3.16684,3.31617,3.69317,3.69687,3.59996,3.31623,3.30484,3.53662,3.27265,3.24656,2.92111,3.2762,3.21046,3.46502,3.53665,3.11072,3.16053,3.20317,3.16607,3.18702,3.23434,3.63322,3.21538,3.33474,3.28418,3.59351,3.0338,3.78081,3.05342
3113133,3.65469,4.1312,3.4596,3.65469,4.0272,3.35252,4.08604,3.28948,4.0272,3.35252,4.08604,3.28948,4.15986,4.36993,4.16833,4.20958,3.08601,3.73291,3.93456,3.47184,3.62849,3.9483,4.25955,4.62172,3.37034,4.05405,4.16344,3.6622,4.60758,4.29336,3.86084,4.15027,3.75952,4.86736,4.40974,3.50156,3.61156,3.78362,3.36907,3.91289,3.81842,4.52919,4.32741,4.08678,3.99545,4.34119,4.35596,3.44582
3797015,5.28869,5.06334,5.85427,5.49751,6.14053,6.34224,6.37375,6.15272,6.14053,6.34224,6.37375,6.15272,5.41803,4.83148,5.08268,4.69984,5.25936,5.07369,5.22468,4.97045,5.51891,5.51373,5.22321,5.41849,5.13456,5.00151,4.92695,4.92563,5.33234,5.74969,6.14503,5.86869,4.5525,5.04732,4.97547,4.81406,5.17829,5.00741,5.48612,4.68757,5.35378,4.67132,4.89598,4.86623,4.91313,4.66306,5.36762,4.82505
2733360,4.33394,4.14821,4.31226,4.90599,4.49972,3.99641,4.28808,4.10661,4.49972,3.99641,4.28808,4.10661,4.25991,4.75353,4.38776,4.68719,4.02487,4.90678,4.43428,4.15944,4.28864,4.60916,4.11873,4.02785,4.71049,4.5868,4.54733,4.16813,4.60229,4.42844,3.84166,4.31293,3.99259,4.60801,4.18747,3.77105,4.95568,5.00617,4.67038,4.0442,4.46304,4.88994,4.75294,4.35319,5.45647,4.85259,4.12886,4.82137
2867693,6.76409,6.4218,6.75919,7.15035,5.861,6.84208,6.55001,6.88912,5.861,6.84208,6.55001,6.88912,6.52592,7.16304,6.59344,7.09033,6.81314,6.09259,6.51289,6.46553,7.39224,6.60805,6.21251,6.80646,7.14949,6.67613,6.75244,6.71432,6.86385,7.10553,6.59599,6.88586,6.74599,6.41544,6.82023,6.38242,7.10607,7.58596,7.03199,6.44222,6.83937,6.88637,6.45892,6.42105,6.67203,6.53542,6.13875,6.51648
3942350,5.88016,5.92401,5.98797,6.12389,6.06153,6.32427,5.71611,6.02182,6.06153,6.32427,5.71611,6.02182,5.51771,5.25837,5.82968,5.56399,6.0342,5.47647,5.36929,5.47828,5.42006,5.44182,5.41538,5.35496,5.11007,5.04599,5.55996,5.43489,5.54933,5.29482,5.93203,5.40998,5.51612,5.55491,5.2864,5.33312,4.96876,4.64369,5.23799,5.5385,5.43616,5.29568,5.48865,5.48145,5.72314,5.42807,6.01382,5.55813
3003228,8.53277,9.01,8.77117,8.51164,8.10967,8.33883,8.46773,8.59552,8.10967,8.33883,8.46773,8.59552,8.00628,8.30702,8.35711,8.0834,8.14968,8.0364,8.13293,7.91756,7.94537,7.59593,7.47338,7.32525,8.02737,8.32026,7.97836,8.09969,7.85223,8.01129,7.31397,7.59504,8.73291,7.86172,8.30761,8.54981,8.02592,8.19646,8.08813,8.0607,7.91277,7.32385,8.12612,7.61301,7.47997,7.67896,7.52848,7.82223
3722535,5.83307,5.19746,5.26274,5.25293,4.83343,4.90413,5.50461,4.98109,4.83343,4.90413,5.50461,4.98109,4.12856,4.12804,3.80352,4.07673,3.84864,4.23151,4.06807,3.95585,3.96908,4.03713,4.42376,3.9273,3.6211,3.89911,4.05521,4.0672,4.13713,4.23402,3.72482,4.01854,4.11282,3.86043,3.79372,4.48351,4.21578,3.63812,4.51854,3.8322,4.41401,5.13396,4.30127,4.46836,4.46941,4.55143,4.23065,3.90754
2318257,3.89709,3.98578,3.81292,3.94095,3.92566,3.93469,4.0691,3.81768,3.92566,3.93469,4.0691,3.81768,3.69851,4.33586,3.9489,3.8798,3.80434,4.26024,4.34402,4.0352,4.18417,3.99937,4.3028,4.81884,4.02181,4.0935,4.2594,3.53929,3.79355,4.0711,3.91478,4.62949,4.17915,4.42742,4.4741,3.98869,4.20597,4.1376,3.8177,4.3123,4.06716,3.96477,4.27152,4.02749,3.86218,4.38817,3.79157,3.86119
2697839,3.22544,3.43219,3.62636,3.15591,3.90407,3.29612,3.45356,2.95404,3.90407,3.29612,3.45356,2.95404,4.03131,3.91689,4.01757,3.69733,3.63354,4.32888,3.6748,3.62705,3.99318,4.62954,5.30506,4.52439,3.42969,4.03951,3.99324,3.73025,3.56181,3.65342,3.14093,3.82904,3.92041,4.2495,3.98769,3.62618,3.50113,3.82396,3.78801,3.7644,4.29197,4.19726,4.15414,3.76368,4.28051,3.9158,5.03626,3.84084
2513554,8.3641,7.84687,8.17531,9.00877,8.66497,8.47606,8.84842,8.47552,8.66497,8.47606,8.84842,8.47552,8.46617,8.50598,8.3544,8.52577,8.50529,8.00321,8.48318,8.58614,8.54783,8.44435,7.92639,7.91012,8.08606,7.51729,8.17547,7.85053,7.95602,8.20485,7.55481,7.4336,8.60003,8.38023,8.7252,8.6263,8.17046,8.84953,7.99248,7.46292,8.34213,8.13485,8.06971,8.22405,7.78763,7.89437,7.34631,7.918
2587937,3.93783,3.65972,3.98533,3.56263,3.48067,3.24245,3.72793,3.31423,3.48067,3.24245,3.72793,3.31423,3.63752,3.95792,3.84427,3.60763,3.57107,3.82511,4.19628,3.89816,4.31767,3.92295,3.85214,4.21499,4.13914,3.99765,3.98815,3.79248,3.66969,3.6127,3.60829,3.6058,3.67306,4.51059,3.98527,3.97679,3.77087,3.92607,3.48149,3.54543,3.86109,4.03387,3.86126,3.62241,3.49358,3.83124,4.05691,3.87794
2977621,4.78759,4.55793,4.30974,4.25152,3.96244,3.90693,4.19536,4.22066,3.96244,3.90693,4.19536,4.22066,4.69687,5.19564,4.7055,5.48271,5.22129,5.28039,5.16725,5.5831,5.14547,5.08996,4.8476,4.9992,5.31001,5.53785,5.49041,5.4731,5.5695,5.06369,4.78365,5.33075,5.68611,5.56296,5.7336,5.53603,4.9825,5.17209,4.75069,5.05127,5.10157,4.92835,5.34167,5.04622,5.46912,5.39814,5.37648,4.92104
3417345,3.71758,4.20053,4.42391,3.42488,2.91571,3.89623,3.52605,3.46391,2.91571,3.89623,3.52605,3.46391,2.84954,2.98823,2.98004,2.86639,3.29865,3.98778,3.13906,3.81302,3.38125,3.01491,3.00177,3.33781,3.14677,3.02825,2.75666,2.91603,3.19116,3.34662,3.44629,3.56149,3.35131,3.39389,3.57851,3.47234,2.97432,3.14041,3.15483,3.84055,3.00941,4.69284,3.20247,3.36273,3.05285,3.02251,4.5348,3.7415
2757796,4.08391,4.18539,4.26895,4.32575,3.84724,3.98657,4.48111,3.70564,3.84724,3.98657,4.48111,3.70564,5.08046,5.12738,4.69028,5.38606,5.23607,4.37834,4.28096,4.85471,4.70619,4.93807,4.86597,4.7933,5.0867,4.27478,4.99675,5.16404,4.90382,4.42826,5.00695,5.02799,5.09447,4.77532,5.13915,5.27439,4.40882,5.31988,4.17058,4.23563,3.98635,4.29605,5.22376,4.83884,4.49969,5.36302,4.71213,4.85963
3882413,3.13875,3.5396,3.28131,3.26694,3.45356,3.33728,3.28236,3.15797,3.45356,3.33728,3.28236,3.15797,3.77185,3.64082,3.39131,3.3143,3.5373,3.84327,3.92449,3.63533,4.02825,4.00256,4.02816,3.86489,3.9084,3.42117,3.72354,3.69295,3.64152,3.36879,3.74432,3.82831,4.09236,3.82505,3.76597,3.75701,3.5561,3.68222,3.56611,3.82352,3.77998,3.64722,3.70578,3.73358,4.01257,3.84238,3.79799,4.06326
2843283,5.34173,5.9015,5.97785,5.29847,4.81184,5.04564,5.49886,4.95047,4.81184,5.04564,5.49886,4.95047,4.85867,5.43492,4.77775,5.59591,5.3209,4.45846,4.90699,4.92712,5.25778,4.82321,4.82641,4.47345,5.22482,5.30052,5.30074,4.68026,5.43372,4.9703,5.09649,4.89491,4.9391,4.59896,5.5366,4.88898,4.72572,4.6814,5.09772,4.81997,4.75881,5.35299,5.17042,4.82129,5.31032,5.31304,4.42044,5.22511
3797032,9.45552,8.59117,8.60084,9.46304,9.56974,9.50607,9.05578,9.36559,9.56974,9.50607,9.05578,9.36559,9.18207,9.564,9.09653,9.32302,9.51959,9.26788,9.13185,9.1906,9.32121,9.33893,8.38617,8.53928,9.42458,8.97309,9.34913,9.59585,9.35526,9.19638,9.28233,8.66042,9.25848,9.59528,9.16856,9.22935,9.50429,9.18463,9.51553,9.21796,9.31427,9.43413,8.84185,9.20561,8.95281,8.84784,8.41633,8.72281
3442774,2.90869,3.14201,2.90892,2.75362,3.13981,2.7384,2.75544,2.62706,3.13981,2.7384,2.75544,2.62706,3.08668,3.05176,3.10904,3.41741,2.76178,3.59126,3.17109,3.54477,3.41612,3.71533,4.14345,3.76091,3.02543,3.31689,2.91937,3.58701,3.01253,2.97457,3.39154,3.58243,3.0095,3.00733,3.30544,3.2682,3.12674,3.16082,2.91454,3.36786,3.49128,3.54979,3.42831,3.2195,3.64813,3.13985,3.63483,3.52156
3832457,4.34051,4.50505,4.46832,4.40509,4.50942,4.49743,4.37213,4.54508,4.50942,4.49743,4.37213,4.54508,4.80247,4.49835,4.72292,4.57163,4.78645,4.55012,4.70025,4.63831,4.39731,4.48053,4.62582,4.61281,4.69406,4.49228,4.69297,4.97309,4.64968,4.69191,4.79165,5.03658,4.72184,4.76439,4.3706,4.79617,4.61183,4.39775,4.71272,4.73627,4.6469,4.74404,4.66792,4.76758,4.96423,4.9304,4.93524,4.9454
2393654,4.77555,4.36181,4.73391,4.70067,5.04397,4.46461,4.9204,4.47659,5.04397,4.46461,4.9204,4.47659,4.93669,4.78778,5.37118,4.5985,4.8244,5.17375,5.02434,4.64468,5.3675,4.90327,5.19978,5.53274,5.01901,5.32704,4.83103,4.70274,5.10263,4.66846,4.84757,4.79907,4.87796,4.9259,5.23818,4.8189,4.92709,5.05461,4.70641,5.21246,5.00328,5.03336,4.99306,4.95149,5.23019,5.50975,5.76096,4.49947
3552684,3.40415,3.73025,3.34508,3.12925,3.44842,3.18131,3.605,3.26584,3.44842,3.18131,3.605,3.26584,3.79917,3.35308,3.78972,3.32151,3.74441,3.83521,3.43036,3.26763,3.49109,3.91342,3.93648,3.80231,3.61326,3.66875,3.12488,3.80922,4.15283,4.30127,4.28216,3.37462,3.43871,3.64562,4.07001,3.52488,3.4469,3.80327,4.16508,3.94696,3.81231,3.28772,3.53925,3.82028,4.053,3.73213,3.51956,3.8703
3382830,3.00945,3.2967,2.97702,2.99118,3.28325,2.91427,3.11346,2.82142,3.28325,2.91427,3.11346,2.82142,3.20232,3.23299,3.33398,3.24551,2.9935,4.11984,3.21735,3.21464,3.47993,3.67334,3.96834,3.85132,3.25408,3.27637,3.4321,3.43372,3.55826,3.23758,3.35392,3.66707,3.28726,3.56693,3.07205,3.16528,3.23957,3.41237,3.18941,3.58092,3.50551,3.72403,3.58949,3.58332,3.82823,3.28534,4.15538,3.28614
3722554,5.5374,5.39931,5.41463,5.86722,5.96428,6.00258,5.95335,6.05381,5.96428,6.00258,5.95335,6.05381,5.61105,5.41291,5.7479,5.67306,5.72982,5.25455,5.6845,5.64267,5.55789,5.71431,5.73336,5.48369,5.488,5.35529,5.53291,6.00504,5.82797,5.43694,6.15403,5.31176,5.83951,5.63537,5.55347,5.89985,5.77205,5.83012,5.76367,5.77937,5.73572,5.50877,5.32434,5.34481,5.4627,5.22223,5.51293,5.24796
2647898,6.56506,6.18752,6.49215,7.03552,6.2122,6.24486,6.63988,6.53124,6.2122,6.24486,6.63988,6.53124,6.89244,7.38554,6.99711,7.14567,7.35516,6.96333,7.28959,7.11809,6.99277,7.16938,7.3044,6.63709,7.36546,6.91445,7.1249,7.19692,7.81366,8.25498,7.80002,7.75675,7.22114,7.13797,7.35167,7.11662,7.1783,7.31865,6.76146,6.85859,7.14197,6.59515,7.15188,7.0914,6.81281,6.86247,6.57941,6.81265
3467315,3.28006,3.6252,3.3422,2.99866,2.99314,3.27116,3.02256,3.18517,2.99314,3.27116,3.02256,3.18517,3.68805,3.73849,3.96923,4.01374,3.75331,4.37946,3.8469,4.32342,3.39734,3.38523,3.94016,3.54546,3.57061,3.8361,4.08535,4.40014,3.41099,4.20701,4.0199,3.53315,3.87222,4.37137,3.69941,3.39837,3.64783,3.43413,3.95355,4.56632,4.12023,3.50446,3.54348,3.27334,3.98122,3.59327,4.5269,4.11197
3417356,4.01969,3.91551,3.82383,3.6987,4.4707,3.88368,4.10143,3.80462,4.4707,3.88368,4.10143,3.80462,3.368,3.15923,3.71045,3.19542,3.4385,3.61312,3.98563,3.27314,3.17141,3.53946,3.46864,3.69936,3.25653,2.96586,3.1689,3.43168,3.34537,3.17751,3.73113,3.21742,3.61168,3.86708,3.25282,3.08128,3.17224,3.56054,3.62274,3.538,3.4329,3.18713,3.23285,3.40285,3.86319,2.80837,3.91531,3.54929
3357397,4.00476,4.12506,4.37816,4.29024,4.41907,3.91567,4.06871,3.97868,4.41907,3.91567,4.06871,3.97868,4.12199,4.11225,4.43484,4.13797,4.35924,4.08227,4.40832,4.35656,4.50985,4.46027,4.73508,4.63233,4.41412,4.24607,4.49504,4.91264,4.48787,4.36636,4.79929,4.17299,4.236,4.3999,4.12873,4.57619,4.23424,4.15397,4.29664,4.53894,4.62482,4.1259,4.36567,4.46383,4.30907,4.30176,4.23786,4.52863
3442785,3.10037,2.85112,2.93387,2.84677,3.55952,3.15234,3.34492,3.19943,3.55952,3.15234,3.34492,3.19943,3.09095,3.17063,2.95136,3.1043,2.89736,3.19248,3.03727,3.15098,2.79313,3.2685,3.43258,3.37804,3.07382,2.96105,3.08125,2.82153,3.25629,3.04554,3.0497,3.34773,2.86668,3.39535,3.2052,3.07545,2.97563,3.05922,3.05672,3.49994,3.25298,3.28186,3.13939,3.47221,3.27213,2.98923,3.55132,3.02307
2697863,4.19871,3.75493,6.01666,4.2541,4.07715,4.64282,4.09211,4.6956,4.07715,4.64282,4.09211,4.6956,4.48968,4.46104,4.31506,4.32358,3.8,4.34156,4.18458,4.29798,4.24673,4.54905,4.45453,4.32165,3.96285,4.58448,4.3579,3.66275,4.79902,4.53931,4.06171,3.81472,4.22121,4.68915,4.69088,4.05739,4.09185,4.31566,4.02105,4.15402,4.09267,4.36245,4.86911,4.1334,4.47078,4.60871,4.39065,4.50785
3662612,5.63389,5.08246,5.47495,5.66316,5.56859,6.00853,5.89904,6.09635,5.56859,6.00853,5.89904,6.09635,5.62962,5.65626,5.75191,5.68837,6.29111,5.53091,5.95701,5.72791,5.83776,5.61585,5.50504,5.79115,5.56858,5.91002,5.70713,6.24088,5.80183,5.95506,6.14726,5.77765,6.38619,5.68149,6.25601,6.23314,5.85548,6.06089,6.05178,5.84648,5.3225,5.45595,5.53842,5.73037,5.58467,5.792,5.39075,5.42221
2733392,3.37263,3.61098,4.07935,3.19331,3.06759,2.78322,2.96817,3.08777,3.06759,2.78322,2.96817,3.08777,3.35573,3.84717,3.45905,3.60988,3.46572,3.8102,3.1573,3.14607,3.61698,3.36756,3.93426,3.30989,3.17675,3.5275,3.32131,3.10293,3.1965,3.87282,3.44858,3.33336,3.38984,3.45577,3.55155,3.45961,3.17434,3.50422,3.2211,3.67337,3.3117,3.34978,3.24226,4.05362,3.29775,3.43449,3.9239,3.83455
2903258,3.73762,4.15641,3.46101,3.3298,3.67955,3.52848,3.54015,3.61444,3.67955,3.52848,3.54015,3.61444,3.70787,3.91346,3.51255,3.78869,3.44463,4.17449,3.74015,4.01553,3.63472,3.39098,3.73092,4.12248,3.45078,4.17602,3.9742,3.56769,4.16577,4.36817,4.11921,3.81048,3.4369,3.77361,3.93905,3.46098,3.82568,3.74329,3.48431,3.69659,3.73049,3.77113,3.92742,3.32502,3.36348,3.52866,3.667,3.73142
2563536,2.93162,3.34727,3.18171,2.92969,3.48665,2.95869,3.13232,2.89426,3.48665,2.95869,3.13232,2.89426,3.77258,3.74116,3.61729,3.98457,3.18605,3.59455,3.9652,3.78187,3.90398,4.01427,3.99132,4.07655,3.8276,3.59875,3.86346,3.52895,3.53144,3.40392,3.65283,3.58152,3.49915,3.48201,3.72358,3.51419,3.56977,4.0761,3.27035,4.16297,4.20526,3.24195,3.43857,3.57155,4.0541,3.7545,3.72716,3.59386
2587961,12.4082,12.3803,12.3678,12.4365,11.971,12.2061,12.179,12.1967,11.971,12.2061,12.179,12.1967,12.1392,12.0587,11.8594,11.9112,12.0975,11.4812,11.9524,11.6037,11.9585,11.8981,11.5486,11.7461,12.3302,11.8431,11.9613,12.0434,11.9753,12.1935,11.8513,11.7596,12.0579,11.6753,11.8793,11.9471,12.0839,12.1917,12.146,11.6254,11.9426,11.8716,11.8579,11.9065,11.7919,12.0651,11.1483,11.7746
3856908,3.15441,3.62482,3.51214,3.15339,3.98604,3.40155,3.51964,3.37934,3.98604,3.40155,3.51964,3.37934,3.98623,4.48422,4.0048,4.63227,4.03144,4.73906,3.63273,4.26993,4.34592,4.36402,4.42278,3.78545,3.85298,4.1094,4.43774,4.23643,4.52779,3.50887,4.73225,4.29676,4.09993,4.09085,3.63536,4.49749,4.0714,3.67136,4.03738,4.88525,4.42054,4.59567,4.56303,4.45453,4.44978,4.67531,4.8158,4.2902
3772525,6.62104,6.8273,6.51454,6.6009,6.72354,7.82904,7.09184,7.87158,6.72354,7.82904,7.09184,7.87158,6.53908,6.25026,6.6284,6.63557,6.89477,6.31061,6.21864,6.7232,6.10754,6.70639,6.5646,6.165,6.62011,7.23065,6.78071,7.28647,6.69906,6.67327,6.84752,6.96732,6.84022,6.46544,6.46589,7.15542,6.88652,6.79921,6.62104,6.6634,6.67429,6.75151,5.8182,6.51419,6.30624,6.23896,6.41209,6.5332
3942384,3.25084,3.67295,3.49038,3.40417,3.70757,3.3208,3.61004,3.63276,3.70757,3.3208,3.61004,3.63276,3.47282,3.53496,3.50897,3.97772,3.29505,3.32709,3.44262,3.4359,3.17912,3.84684,3.49371,3.52179,3.46075,3.03697,3.25358,3.4528,3.50492,3.20194,3.1721,3.18424,3.69415,3.18807,3.02332,3.17439,3.47451,3.23925,3.4225,3.47585,3.45809,3.45875,3.9195,3.33022,3.17596,3.77924,3.66926,3.36496
3332886,6.23787,6.35789,6.51437,4.93345,6.26023,5.78621,5.84772,5.64119,6.26023,5.78621,5.84772,5.64119,6.09897,5.92453,5.96736,5.78842,6.17403,5.7843,5.88573,5.72141,5.50832,6.12321,6.0169,6.13356,6.32169,6.11127,6.21712,6.73304,6.14486,5.88072,6.45321,6.45642,5.85125,5.63614,5.69824,6.22567,6.26396,6.20644,5.94332,5.95746,5.60607,6.55906,5.80021,5.76557,5.52795,5.57271,5.94848,5.39625
3417371,6.29771,5.45254,5.60607,6.24706,5.96596,5.84779,6.12513,6.11988,5.96596,5.84779,6.12513,6.11988,5.44284,6.30671,5.58999,5.89471,6.42994,6.02126,5.7753,5.89309,5.35542,5.58422,5.15431,5.07185,6.05249,5.90131,5.70352,6.01565,5.15843,4.7664,4.86977,5.13074,5.61638,5.72111,5.36401,5.60348,4.84312,5.05201,5.91867,5.72974,5.53697,5.77003,5.20186,5.38261,5.30562,5.25578,5.03131,5.21341
2588066,10.6541,10.7523,10.6316,10.6267,10.0656,10.4198,10.2739,10.4363,10.0656,10.4198,10.2739,10.4363,10.144,10.1967,10.0008,10.2526,10.3603,9.63928,10.108,10.0592,10.1974,10.1587,9.67875,10.0412,10.6058,10.2405,10.2038,10.1087,10.3394,10.3551,10.0546,10.4029,10.412,9.95352,10.4898,10.3881,10.5117,10.3834,10.5829,9.77008,9.82661,10.1524,10.188,10.1704,10.375,10.3974,9.33045,10.3332
2707876,3.61309,3.90734,3.76446,3.59348,3.75758,3.61496,3.97484,3.63353,3.75758,3.61496,3.97484,3.63353,4.36268,4.23366,4.48612,3.95764,3.9336,4.32057,4.24521,4.42929,4.25346,4.3286,4.66605,4.91358,4.29408,4.68419,4.43556,3.84815,4.65388,5.04998,4.11084,4.71592,4.07549,4.21635,4.19918,4.05329,4.12682,3.88738,3.78278,4.63205,4.38233,4.42886,4.3458,4.0865,4.39969,4.39785,4.85938,4.22835
3163136,9.59451,8.80217,9.21832,9.84412,9.98668,10.0575,9.49402,9.62119,9.98668,10.0575,9.49402,9.62119,9.27299,9.44424,9.37079,9.26212,9.39417,9.26449,9.32738,9.21432,8.35147,8.21011,8.00161,8.23392,9.3742,9.25722,9.45647,9.56792,8.54062,8.38329,8.53458,8.27279,9.28797,9.26209,8.59378,9.35772,8.90525,9.01253,9.50385,9.11376,9.31623,8.85048,9.09207,9.03417,8.44294,8.62361,8.67725,8.61866
4042392,5.32936,5.10626,5.17149,5.81811,5.11205,5.31339,5.43281,5.28092,5.11205,5.31339,5.43281,5.28092,5.7766,5.8096,5.60729,5.97574,5.35035,5.37062,5.7314,5.72497,5.08642,5.58702,5.63705,5.40386,5.6088,5.62788,5.44018,5.60139,5.77323,5.25169,5.0215,5.63012,5.63142,5.70817,5.79029,5.46185,5.07284,5.2463,5.19887,5.16455,5.79772,5.79874,5.46088,5.57486,5.64498,5.50965,5.38901,5.36045
3442812,4.04795,4.31378,4.12445,3.89204,4.02925,3.98268,4.10645,3.7592,4.02925,3.98268,4.10645,3.7592,4.01421,4.19094,3.90461,4.49055,4.00708,4.39497,4.32444,4.54779,4.44085,4.89784,4.80917,4.24334,3.79291,4.2473,4.13466,4.10262,4.2741,4.26124,4.9067,4.5142,4.5634,4.42935,4.14006,4.05802,4.21049,4.45065,4.56574,4.62531,4.57238,4.63915,4.64884,4.39722,4.31086,4.25456,4.36536,4.50015
3053229,6.54546,5.83353,6.31638,6.30236,5.93589,5.56669,6.30692,5.71154,5.93589,5.56669,6.30692,5.71154,6.99517,6.87025,6.09333,6.69137,6.02522,5.97505,6.86781,6.57147,6.73797,7.38255,7.2272,6.19599,6.60037,6.2583,6.8146,6.12596,7.26638,8.22843,7.71498,7.63972,6.60597,6.67142,6.56048,7.01941,7.90227,7.12289,7.26915,6.63584,5.99023,6.46245,6.61661,6.86482,6.79266,6.4712,6.3069,6.24105
3113180,10.9289,10.8329,10.5508,10.9064,10.5311,10.5487,10.4574,10.4788,10.5311,10.5487,10.4574,10.4788,10.6692,10.7706,10.8446,10.757,10.6763,10.6625,10.7251,10.7355,10.5661,10.6249,10.2138,10.0382,11.1398,10.758,10.7986,10.6734,10.5628,10.7793,10.2233,10.4111,10.7745,10.2246,10.7691,10.7274,10.6512,10.9103,10.5034,10.9298,10.587,10.2689,10.4386,10.6354,10.8974,10.5337,9.88094,10.4877
3577246,9.07998,8.52524,9.34803,9.4184,8.93668,9.1487,8.22794,8.64619,8.93668,9.1487,8.22794,8.64619,9.0395,9.12776,8.99431,9.15928,9.03627,8.75835,8.51128,8.02725,8.32652,8.67893,7.87344,7.55518,8.785,8.72658,8.13472,8.92877,8.40745,8.18468,8.21875,7.98668,8.16678,8.07458,8.57552,8.96735,8.39866,8.60443,8.96509,8.72128,8.11389,9.08592,8.71198,9.17845,7.74415,8.12782,7.62203,8.25172
3992354,9.54449,9.19056,9.52313,9.85812,10.3112,10.3564,9.83556,9.93613,10.3112,10.3564,9.83556,9.93613,9.37442,9.55058,9.47995,9.55883,9.73216,9.47642,9.18872,9.09957,8.92105,8.9058,8.70842,8.1955,9.68486,9.44172,9.63645,9.73,9.08845,9.20329,9.1089,8.60041,9.37452,9.34144,9.30181,9.63975,9.14526,9.4378,9.56768,9.02395,9.02146,9.69462,9.05893,9.56851,8.49533,8.92314,8.61364,8.65872
3527290,2.35141,2.69133,3.00704,2.51637,2.79859,2.41675,2.66861,2.46838,2.79859,2.41675,2.66861,2.46838,2.36661,2.39416,2.5792,2.55238,2.40654,2.52565,2.45774,2.51474,2.36629,2.57132,2.46271,2.40938,2.51733,2.45771,2.86406,2.33305,2.28509,2.46208,2.5763,2.38951,2.7002,2.55673,2.72473,2.32562,2.22525,2.45704,2.3677,2.37003,2.3172,2.39908,2.61159,2.58822,2.45176,2.36375,2.60612,2.42817
2817793,5.26264,5.97775,5.78983,5.38258,4.92636,4.91834,5.42923,4.77547,4.92636,4.91834,5.42923,4.77547,4.99852,4.67065,5.1243,4.65813,4.80338,5.13776,4.98785,4.87404,4.6702,4.88838,4.68206,5.12533,5.18467,4.80809,5.6435,4.88338,5.44776,5.41089,5.31944,5.21656,5.15587,5.25144,5.58196,5.0273,5.2687,5.54759,5.11293,5.72009,4.81758,4.83236,5.28535,4.63539,4.93611,4.98644,4.96788,4.8196
3382861,10.1919,9.84895,9.87886,10.1452,10.3977,10.1915,9.91589,10.0617,10.3977,10.1915,9.91589,10.0617,9.9894,10.385,9.96376,10.3233,10.3768,10.0919,9.90685,9.79866,10.1193,9.97743,9.67029,9.78804,10.1659,9.74349,9.8273,10.1271,10.0017,10.0364,10.0432,9.80075,9.99055,9.92805,10.1619,10.1781,10.2999,10.4108,10.0405,9.64746,10.1515,10.3105,10.0051,10.0264,9.85078,9.91518,9.49961,9.70287
3942411,3.45846,3.82782,3.5137,3.37261,3.73887,3.77527,3.63668,3.68363,3.73887,3.77527,3.63668,3.68363,3.45627,2.99869,3.15547,3.00428,3.25361,2.96734,3.23447,3.13845,3.19464,3.29662,3.3588,3.51283,3.41242,3.12345,2.97449,3.23694,3.21382,3.02812,3.30546,3.02492,3.24482,3.40108,3.1572,3.11896,3.34273,3.26077,3.57394,3.2772,3.56834,3.25589,3.23551,3.49177,2.84059,3.06403,3.4708,3.1987
2623515,7.0657,5.94614,5.8914,6.91549,6.41125,6.62997,6.68283,6.56095,6.41125,6.62997,6.68283,6.56095,5.41306,6.58154,6.0451,6.46685,6.01069,5.71728,6.23515,6.20361,6.59843,6.47243,6.14587,6.14993,5.98866,5.93253,6.43689,5.74867,6.92202,6.72135,6.42566,6.57151,6.27522,6.38757,6.0769,6.1907,6.48108,6.95567,5.97519,6.05178,6.08273,6.01428,6.40106,5.50639,5.43539,5.83885,5.72613,5.63423
3332913,3.93465,4.02935,4.37673,3.57853,3.6953,3.57485,3.75353,3.52588,3.6953,3.57485,3.75353,3.52588,3.93346,3.45232,4.03201,3.68882,4.1068,3.92298,3.68356,3.86093,3.81201,3.51463,3.91034,3.7318,3.80107,3.64082,3.55667,4.03315,3.89854,3.51635,3.90171,3.96519,3.74633,4.01732,3.73771,4.22212,3.91859,3.81943,3.98907,3.81497,3.64776,4.07215,3.60126,3.75653,3.97193,3.4794,3.78717,3.72692
3552729,6.64302,6.12867,6.51685,6.69555,6.70494,7.54546,7.14379,7.30535,6.70494,7.54546,7.14379,7.30535,6.81215,6.59416,6.46172,6.76821,7.11582,6.58267,6.58464,6.18668,7.63725,6.88498,6.70312,6.76976,6.56107,5.97664,6.42053,6.56723,6.91443,6.87743,6.81238,6.88391,6.41819,6.87992,6.66194,6.87079,7.54938,7.29285,6.92507,6.06452,6.90949,6.4696,6.39752,6.80232,6.39197,6.33057,6.98523,7.277
2648041,3.00727,3.48603,2.9791,2.90633,3.02052,2.68903,2.96543,2.77946,3.02052,2.68903,2.96543,2.77946,3.40659,3.54353,3.88915,3.23794,2.99481,3.57965,3.3413,3.45337,3.80793,3.80073,3.79368,3.69095,3.32076,3.33718,3.5219,3.05684,3.3049,3.2959,3.31844,3.76279,3.44439,3.31715,3.185,3.11094,2.93756,3.23577,2.99075,3.83671,3.45904,3.3855,3.51053,3.21989,3.63464,3.50043,3.73567,3.52435
3577256,5.99888,5.93119,6.01807,5.02239,5.60102,5.58365,4.70008,4.97019,5.60102,5.58365,4.70008,4.97019,4.19614,4.41424,4.26619,3.71176,3.84776,3.95193,3.77532,3.94961,3.954,3.37702,3.85912,3.08816,5.56774,3.74133,3.94411,4.95031,4.08286,3.52986,3.79998,3.96347,3.95395,4.44266,4.24997,3.81453,4.13439,4.11665,4.8008,3.68579,3.55686,4.38268,3.57889,4.01968,4.04078,3.86015,4.33139,4.12696
2697902,3.70547,3.90659,4.29229,4.35355,4.18024,4.08367,3.96234,3.83426,4.18024,4.08367,3.96234,3.83426,3.67141,3.88727,3.90107,3.67178,4.02422,4.00888,4.08961,4.00349,4.02081,4.25765,4.61254,4.81935,4.04061,3.77479,4.11892,4.28961,3.60745,3.9852,3.55172,4.1395,4.08689,3.98485,4.39725,3.79604,4.14757,4.34833,4.07126,4.1475,3.87312,3.71614,3.88755,4.28468,3.73096,3.89263,4.4769,3.62449
3113202,7.5863,6.33569,6.68596,7.43554,6.76769,7.00762,6.56047,6.57926,6.76769,7.00762,6.56047,6.57926,6.11086,6.77533,6.76185,7.33666,6.60234,6.56747,6.48473,6.89447,6.74309,6.55012,6.43362,6.81727,7.01896,6.74006,6.86158,6.39963,6.51874,6.51225,6.31187,6.63888,6.50168,6.10899,7.16146,6.44663,6.83953,7.34521,6.47791,6.46724,6.52503,6.02148,6.48556,6.84827,6.57129,6.24772,6.34741,6.49599
3467351,9.27983,9.09382,9.19754,9.2481,8.83188,9.24609,8.34363,8.70909,8.83188,9.24609,8.34363,8.70909,8.95084,8.82455,8.79164,8.77166,9.34991,8.12466,8.47874,8.43815,8.98207,8.90341,8.45459,9.02041,9.33119,9.02208,9.00236,9.58742,8.76707,8.74611,8.82958,8.71683,8.8608,9.26979,8.92744,9.18636,9.4039,9.29265,9.52282,8.934,8.92757,9.2184,8.69532,9.1851,8.93093,9.11564,8.65295,9.07166
2903285,5.41749,5.98175,5.60521,4.975,5.17042,4.9773,5.14573,4.81681,5.17042,4.9773,5.14573,4.81681,5.16069,5.19051,5.20242,4.55282,4.53629,5.47771,5.13769,4.96791,5.30664,5.13697,5.38804,5.59623,4.8062,4.99898,4.87591,4.07487,5.76372,5.96169,5.90122,5.74984,5.27998,5.31377,5.22242,4.99281,4.89193,5.18738,4.73071,5.17774,5.32546,4.53127,5.44627,4.7752,4.45082,5.489,5.26859,5.08509
3187577,3.60921,3.85904,3.70141,3.53023,3.48478,3.36439,3.33897,3.54865,3.48478,3.36439,3.33897,3.54865,4.13845,3.8526,4.14729,4.09925,4.23706,3.94439,4.05831,4.34634,4.37444,4.36355,4.74819,4.4497,4.00322,4.23371,4.30562,4.2607,4.32923,4.3371,4.44193,4.48775,3.94688,3.90854,4.30174,4.24389,4.56829,4.6258,4.43429,4.42507,4.11875,4.41734,4.08314,4.11496,4.43395,4.00946,4.59926,4.2969
2403707,4.32762,4.65779,4.34661,4.29934,4.48929,4.18508,4.45182,4.17223,4.48929,4.18508,4.45182,4.17223,3.53803,4.2646,4.40923,4.29669,3.54448,3.91438,3.97283,4.03614,4.13801,4.22189,3.79487,3.99574,3.63798,4.34704,4.07658,3.63872,3.94474,3.77744,3.75427,4.08219,3.75284,3.85615,4.56724,3.85483,3.96737,3.82914,3.52127,3.55055,4.29686,4.40595,4.50436,4.06207,4.30835,4.43488,4.04251,4.13506
2927722,6.99446,6.55248,6.91097,6.39394,6.6275,6.25053,6.82981,6.57949,6.6275,6.25053,6.82981,6.57949,6.26974,6.24269,6.51877,6.1358,6.55532,6.18475,6.678,6.72758,6.54767,6.36449,6.69454,6.92637,6.22593,6.50136,6.57138,6.64519,6.46402,6.58798,6.20187,6.07895,7.01977,6.78588,6.4109,6.57887,6.00547,5.77971,6.23719,6.67828,5.76318,6.0513,6.24599,6.19952,6.22385,6.64492,5.87345,6.80374
2393711,6.58727,6.25759,6.11034,6.9144,6.04601,6.19273,6.59751,6.4392,6.04601,6.19273,6.59751,6.4392,5.81398,6.07979,5.77013,5.96487,6.04976,5.73893,5.63943,5.6028,5.82561,5.49764,5.57596,5.72415,5.57982,5.84671,6.24925,5.50579,5.69415,6.28533,6.03392,5.52319,5.91062,6.43255,6.33725,5.64018,5.40978,5.26322,5.95101,5.56602,5.66933,5.62418,6.23311,5.83631,5.14124,5.74549,5.52558,5.75464
2707909,7.18636,7.18651,7.16215,7.29557,6.11591,6.758,6.4198,6.96455,6.11591,6.758,6.4198,6.96455,7.23694,7.2087,7.25043,7.09337,7.10458,6.54767,7.33153,7.2978,7.35163,7.20188,7.55734,7.73331,7.16165,7.06354,7.28796,6.93351,6.57473,6.95028,6.98936,6.81263,7.0589,6.85945,6.85017,7.1392,7.52482,7.57015,7.21297,7.36321,7.25495,6.5462,7.08377,7.28367,7.0822,7.38349,6.77346,7.07052
3662650,8.017,8.26269,8.61838,8.08119,8.1228,8.39313,8.09069,7.95143,8.1228,8.39313,8.09069,7.95143,6.97814,7.07531,7.01844,7.25798,7.67802,6.80786,6.80008,7.02724,7.07592,8.0591,6.51272,6.69874,8.09963,7.7292,7.39876,8.30194,7.12777,7.08507,7.06736,7.09125,7.16618,7.54797,7.18979,8.03216,7.44128,7.35316,8.28315,7.6682,7.68691,6.80237,7.19508,7.12617,7.47706,7.40024,7.10189,6.65783
2318338,3.86935,3.99342,4.22535,3.61949,4.27744,3.93423,3.81565,3.54825,4.27744,3.93423,3.81565,3.54825,4.32266,4.07628,4.13094,3.634,3.66894,4.25089,4.23919,3.88398,4.41887,3.95864,4.26572,4.47721,3.99508,4.15527,4.31641,3.66086,4.28641,4.23117,4.1101,3.88779,3.7846,3.81952,4.06094,3.44408,3.97333,4.23831,3.78803,4.22898,4.19717,4.10296,4.17958,4.15142,3.88554,4.08702,4.55016,4.36506
3796992,3.50897,3.81427,3.65531,3.66865,3.66914,3.49259,3.38787,3.62337,3.66914,3.49259,3.38787,3.62337,3.47576,3.26307,3.25429,3.03267,3.55751,3.67584,3.34666,3.68044,3.17433,3.39126,3.56172,3.34308,3.24306,3.18234,3.42296,3.08939,3.54129,3.69212,3.56843,3.67319,3.54672,3.43163,3.77156,3.86314,3.8453,3.44012,3.38348,3.71162,3.0746,3.75273,3.50913,3.52539,3.3706,3.25329,3.56291,3.50699
2953262,3.19691,3.04054,3.36995,2.9511,3.603,3.03192,3.12833,2.88093,3.603,3.03192,3.12833,2.88093,3.60718,3.90115,3.86904,3.62521,3.57899,3.69159,4.08075,3.70566,3.97887,3.61891,3.69043,4.3426,4.25608,3.74063,3.92441,3.54519,3.67768,3.76309,3.54154,3.82803,3.59398,3.87543,3.47611,3.61929,3.91707,3.95221,3.43615,3.86096,3.89413,3.70485,3.89673,3.50508,3.96611,4.41789,3.80934,4.10172
3577277,4.58018,4.73254,5.01952,4.45295,5.2326,4.80452,5.35664,4.77873,5.2326,4.80452,5.35664,4.77873,5.57837,5.15193,5.11323,5.05034,5.71874,5.42998,5.53225,5.53045,5.30277,5.3917,5.54269,5.03988,5.34289,5.13057,4.64849,5.32745,5.426,5.57959,5.39706,5.39999,5.65364,5.44849,5.05094,5.84564,5.75259,5.45598,5.56238,5.50924,5.47925,4.97037,5.20036,5.1874,5.44326,5.27162,5.59966,5.06609
3332938,6.31264,6.46942,6.85101,5.92186,5.71056,5.60687,5.4853,5.74359,5.71056,5.60687,5.4853,5.74359,4.93963,5.56023,5.7623,5.28226,6.03945,5.93889,5.50071,5.56576,5.70046,6.57314,5.84384,5.43674,5.81387,5.56372,5.93167,6.23076,5.81889,5.92454,5.56213,5.90083,5.61254,5.39824,5.4202,5.97317,5.67466,5.65113,5.60242,5.19837,5.27242,6.1644,5.0854,5.57199,5.25052,5.4875,5.03926,5.41223
2977690,6.72413,6.68577,6.76065,5.97865,5.06289,5.08973,5.89165,5.28326,5.06289,5.08973,5.89165,5.28326,6.15053,6.37227,6.24354,6.58298,6.68407,5.65613,6.29705,6.14272,6.31638,6.77413,6.09532,6.69587,6.041,6.4869,5.93169,6.0265,5.71643,5.65135,5.40058,5.47634,6.31576,5.98858,7.03859,6.80067,6.45711,5.99817,6.43197,6.41609,6.39566,7.09706,6.05258,5.91785,6.21374,7.00356,5.67121,6.92538
3272981,6.16437,6.28442,6.39993,6.26477,5.76506,5.70856,5.6207,5.95142,5.76506,5.70856,5.6207,5.95142,5.86126,5.7519,5.91183,5.8084,6.38902,5.74737,6.01248,5.84,5.76002,5.26306,5.25072,5.39755,6.41849,5.45667,5.44799,6.44277,5.58195,5.87022,5.92988,6.13779,5.32151,5.2676,5.89377,5.39642,5.99815,6.17656,5.99042,6.2197,6.29622,6.10391,5.70413,5.7243,6.00965,6.27441,5.51024,6.09579
3527332,2.95929,2.7866,3.12884,2.75339,3.32802,2.73348,3.25026,2.99271,3.32802,2.73348,3.25026,2.99271,3.16007,3.2493,3.26751,2.89854,3.28977,3.44256,3.30924,3.20623,3.03155,3.64675,3.35741,3.52796,3.30631,3.70343,2.97776,3.65669,3.38854,3.22085,2.87226,3.37756,3.52196,3.72677,3.53916,3.28661,3.13408,3.18014,3.33383,3.16274,3.18275,3.50221,3.53251,3.44225,3.32794,3.23311,3.81111,3.29646
2673503,3.6372,4.47892,3.53622,3.49059,3.6481,3.25654,3.67691,3.00102,3.6481,3.25654,3.67691,3.00102,3.32579,3.83147,3.76084,3.03847,3.09475,3.93109,3.75937,3.33445,3.46457,3.96301,3.81222,3.83002,3.36803,3.81562,3.64175,3.48959,3.38183,3.70467,3.43004,3.4461,3.65024,4.08956,3.68021,3.1895,3.04434,3.40004,3.23945,3.90544,3.48769,3.93675,3.43113,3.50399,3.52124,3.59893,3.70056,3.52167
2817837,6.51779,6.49657,6.35963,6.65022,5.74984,6.33124,6.47566,6.60564,5.74984,6.33124,6.47566,6.60564,6.17569,6.11615,6.04856,6.09439,5.97083,5.96973,6.46289,5.89745,5.94529,5.85122,5.85308,5.57119,5.99819,5.89689,6.22944,5.72577,5.80592,5.9101,5.79584,5.65182,6.35648,6.42266,6.44869,6.18909,6.30912,6.3455,6.22501,5.88546,6.03888,5.84288,6.00605,5.78979,6.04009,6.03791,5.5301,6.06422
3442854,7.88709,8.33443,7.81639,8.07093,9.11639,8.6703,8.67741,8.34235,9.11639,8.6703,8.67741,8.34235,8.67179,8.7265,8.36013,8.5625,8.3773,8.05391,8.32136,7.91554,8.42025,8.60654,8.49677,8.71047,8.24752,8.1811,8.15291,8.584,8.55413,8.66788,8.93626,8.78485,8.2544,8.0665,7.99453,7.88118,8.33855,8.11726,8.65444,8.13733,8.60258,8.91653,8.16245,7.95397,8.2604,8.43457,8.45816,8.68101
2867788,2.9908,3.33794,3.04609,2.76199,3.32483,2.67002,2.97315,2.84319,3.32483,2.67002,2.97315,2.84319,3.98965,3.86005,4.0078,3.45649,3.17391,4.52176,3.87047,4.06331,4.15567,4.10128,4.07126,4.43644,3.28336,3.47393,3.84394,3.7184,4.17634,3.73411,3.57243,3.96743,3.57071,3.98136,3.89702,3.31962,3.57989,3.04266,3.36493,3.99697,4.09307,3.77268,4.26926,4.09403,4.16068,4.29101,4.22848,3.9233
2648074,2.89714,3.49785,3.01527,2.79691,3.32284,2.69613,2.96359,2.82602,3.32284,2.69613,2.96359,2.82602,3.35331,3.89559,3.67683,3.45848,3.00584,3.76053,3.68368,3.70399,3.99596,3.46571,4.1994,4.07981,3.27529,3.69836,3.6323,3.77046,3.50666,3.42519,3.13102,3.74775,3.48071,3.57965,3.96153,3.53726,3.21796,3.07431,3.27383,3.95686,3.58862,3.81139,3.6692,3.41641,3.98627,3.81394,4.35856,4.05441
3527340,2.91159,2.93939,2.66406,2.62803,2.8312,2.71061,2.75063,2.821,2.8312,2.71061,2.75063,2.821,2.96008,2.58256,2.70817,2.57552,2.83495,3.13589,2.74651,2.85594,2.62684,3.04361,2.98657,2.83123,2.93079,2.65151,2.82887,2.75767,2.96227,2.90877,2.84731,2.62528,2.72441,2.77753,3.05716,2.5062,2.74804,2.77476,2.74053,2.94332,2.73096,2.82806,2.97008,2.942,2.93159,2.5709,3.04852,2.55207
2673509,7.24859,7.41115,7.36893,6.90697,6.51296,6.52991,6.98974,6.7664,6.51296,6.52991,6.98974,6.7664,6.54955,6.8465,6.94883,7.28848,7.04719,6.62126,6.62393,6.62192,7.26454,7.27828,6.84659,7.03036,7.0874,6.48135,6.72714,6.65819,6.67556,6.84021,6.25345,6.49428,6.9157,6.92692,7.53362,6.81652,7.06224,7.15745,6.59019,6.2029,6.80313,7.11234,6.7649,6.36676,6.96534,6.37346,6.21385,6.54945
3772581,4.92344,5.10078,5.17981,5.2344,5.07712,5.26774,5.03011,5.26596,5.07712,5.26774,5.03011,5.26596,5.24252,5.21903,5.35648,4.89476,5.54261,5.13814,5.48664,5.49155,5.41212,5.18476,5.26927,4.94969,5.39311,5.50732,5.24728,5.5418,5.35846,5.52038,5.42622,5.62871,5.32312,5.36615,4.93228,5.49772,5.37265,5.34603,5.47424,5.03992,4.77897,5.25672,5.29214,5.32384,5.30587,5.45337,5.26361,5.06021
2588127,7.22332,7.37369,7.92697,7.05536,5.92772,6.81895,6.65665,6.87699,5.92772,6.81895,6.65665,6.87699,7.25698,7.13493,7.43476,7.4109,7.08154,7.01966,7.31402,7.90043,9.07484,8.63442,7.746,8.80571,7.2038,7.1798,7.20002,7.18926,8.77743,8.57504,8.2384,7.76931,7.33355,6.28702,7.97926,7.2229,8.49186,8.10804,7.39873,7.19306,7.64394,7.81327,7.45823,6.52411,7.63445,7.62728,6.02322,6.85975
3527342,3.10213,3.46312,3.46078,3.07145,3.64495,3.29645,3.46372,3.06992,3.64495,3.29645,3.46372,3.06992,3.34318,3.52248,3.9529,3.43702,3.30248,3.70041,4.10306,3.38098,3.70086,3.71683,4.1708,4.36023,3.76241,3.86308,3.6923,3.3932,3.34403,3.2619,3.84644,3.67679,3.42939,3.98401,4.00668,3.70596,3.16181,3.43953,3.4523,4.37445,4.51813,4.13907,4.30047,3.54283,4.03337,3.27882,4.05042,3.6009
3992408,8.41286,8.6861,8.47407,8.81104,8.58558,8.65689,8.17827,8.77469,8.58558,8.65689,8.17827,8.77469,8.33841,8.78052,8.78184,8.95721,9.20023,8.43973,8.5812,8.75064,8.42681,9.09495,8.709,8.07474,8.90109,8.3297,8.42854,9.37651,9.13417,8.99149,9.09525,8.76395,8.87751,8.59098,9.14225,8.93288,9.1672,9.56639,9.19071,8.3252,8.3847,8.70292,8.2158,8.56898,7.98613,8.36577,8.00269,8.50674
3417435,4.64508,4.94071,5.07997,4.21833,4.51457,4.15445,4.47407,3.96611,4.51457,4.15445,4.47407,3.96611,4.59252,4.30066,4.1895,4.80389,4.83312,4.54673,4.54166,4.25564,3.91715,3.84924,3.99197,4.93633,4.35556,4.112,4.19373,4.00343,4.31112,3.96017,4.6819,4.17947,4.00157,4.33698,4.8345,4.54059,4.27912,3.8375,4.33726,4.51041,4.05152,5.85984,4.13161,4.67869,4.02845,4.18164,4.91971,4.46005
2403740,6.02192,5.79262,5.93562,7.01121,6.03461,7.07443,6.34242,6.6693,6.03461,7.07443,6.34242,6.6693,6.10563,6.47417,6.63289,6.16855,6.03617,6.11749,6.56115,6.01343,6.35218,6.32942,6.36566,6.67531,6.34789,6.44346,6.36302,6.17866,6.64433,6.57606,6.4556,7.19008,6.3988,5.92136,6.26119,6.27948,6.23914,6.79692,6.13986,6.10787,6.29883,5.58609,6.26989,6.15473,5.97818,6.64759,5.71597,6.72729
2393740,5.62152,5.20833,5.23667,6.05466,5.06916,5.58638,5.53444,5.74503,5.06916,5.58638,5.53444,5.74503,4.99081,5.19679,5.02531,5.15616,5.51901,5.32878,5.14313,5.22234,5.76758,5.41334,4.92524,5.4535,5.52413,5.47389,5.45687,5.21531,5.07787,5.32169,4.87112,5.21568,5.23944,5.16055,5.18402,5.105,5.55344,5.49441,5.45807,5.03878,5.14595,4.95879,5.50904,5.23726,5.4833,5.39644,4.75367,5.17433
3163200,3.90288,3.84581,3.91735,3.89371,3.86817,4.00856,3.89874,4.27721,3.86817,4.00856,3.89874,4.27721,4.27163,4.73882,4.55706,4.41713,5.05248,4.85973,4.94366,4.82818,5.30232,5.06898,4.91991,4.90003,4.68043,4.46936,4.57215,5.13551,5.05058,5.11247,5.4865,5.31392,4.75005,4.97353,4.83093,4.83583,5.37489,5.35913,4.98007,4.80386,4.86071,4.89274,4.45472,4.80341,4.68863,4.45611,4.71274,4.77454
3527348,2.90038,3.01689,3.00197,2.78415,2.82253,2.56091,2.7379,2.66845,2.82253,2.56091,2.7379,2.66845,4.12341,3.82158,3.38676,4.30865,4.17499,4.78665,4.57784,5.04326,4.17786,4.61479,5.54319,4.46296,3.80305,4.28682,4.06467,4.70043,3.75819,4.11079,4.48567,4.06813,4.2941,4.41315,4.16509,4.33991,4.09677,3.89149,4.03373,4.23293,4.46498,5.1495,4.77602,4.24387,4.00587,3.86655,4.96057,4.40961
2318364,3.88421,3.98261,3.58048,3.27126,3.46658,3.2945,3.62784,3.13766,3.46658,3.2945,3.62784,3.13766,3.50837,3.52918,3.85887,3.3189,3.46478,3.66206,3.60473,3.43641,3.4423,3.52061,3.64778,3.85107,3.86761,3.36315,3.56562,3.03542,3.58519,3.35195,3.24705,3.21699,3.34921,3.44384,3.6755,3.26593,3.29089,3.54048,3.76358,3.35998,3.15293,3.47614,3.55074,3.53743,3.72791,3.59644,3.58545,3.83751
3297536,7.24671,7.59192,7.38173,7.43629,7.22676,6.896,7.07084,7.20701,7.22676,6.896,7.07084,7.20701,7.33436,7.62475,7.63229,7.69866,7.73579,7.72928,7.41573,7.77332,7.13415,6.77938,6.63427,6.76242,7.66185,7.29214,7.61345,7.90285,7.19875,6.80774,7.50037,7.22389,7.158,7.30789,7.4819,7.59933,7.51391,7.17468,7.76827,7.74086,7.35612,6.82548,6.88848,7.3884,7.51183,7.04725,7.09375,7.5632
3502829,4.4876,4.85559,4.87646,4.76794,5.01486,4.74701,4.53654,4.70356,5.01486,4.74701,4.53654,4.70356,4.98581,5.11613,4.81768,4.97505,4.98696,5.15612,5.13611,4.90718,5.18121,5.09584,4.9263,4.9946,4.66521,4.76789,5.18639,4.92939,4.89251,4.99988,5.4499,5.55189,4.85418,5.52098,4.7803,5.0782,4.80234,4.91412,4.91038,5.08039,4.71425,5.49752,5.13979,4.97011,5.69853,5.2648,4.63492,5.47032
3662687,3.37733,3.46369,3.53096,3.41326,3.82046,3.55969,3.87095,3.49817,3.82046,3.55969,3.87095,3.49817,3.78205,3.08543,3.31655,3.36989,3.32096,3.53533,3.41192,3.30201,3.60493,3.69943,3.67916,3.63296,3.28543,3.23494,3.19631,3.51089,3.53774,3.43087,3.28232,3.49426,3.45365,3.6917,3.00612,3.14712,3.61163,3.19738,3.50254,3.5962,3.46855,3.55226,3.5234,3.44351,3.26271,3.23994,4.36203,3.24933
3332964,4.61955,4.73473,4.93164,4.40407,4.43417,4.4835,4.60472,4.48869,4.43417,4.4835,4.60472,4.48869,4.57272,4.29764,4.6277,4.49133,4.64001,4.95399,4.54454,5.2552,4.71158,4.92605,4.75456,4.57398,4.67928,5.02767,4.90179,5.02989,5.13657,5.23381,5.39316,5.64453,5.08942,5.19759,4.47125,4.93497,4.4934,4.59163,4.53673,4.71407,4.88228,4.86672,5.06583,5.00287,4.9008,4.49849,4.76058,5.14063
3223157,8.27646,8.13302,7.70266,8.33488,8.0589,8.29927,7.79082,8.04932,8.0589,8.29927,7.79082,8.04932,7.63495,7.97009,7.21974,7.91767,8.44754,7.72902,7.67402,7.85865,6.94987,6.89855,6.49076,5.95433,8.41256,8.05313,7.95236,8.5646,6.49578,6.91066,6.70305,6.23292,7.78671,7.69246,7.62631,7.59425,7.50683,7.40492,7.70862,7.22553,7.58428,7.63721,7.22167,7.3884,7.67082,8.07557,7.26302,7.62845
2623568,4.69647,5.37122,4.85025,4.25173,4.24803,4.28458,4.35982,4.35913,4.24803,4.28458,4.35982,4.35913,4.52754,4.86318,4.91777,4.3461,4.48809,4.31269,4.61291,4.64808,4.43291,3.96008,4.47202,4.54389,4.80481,4.15436,4.38248,4.09929,3.97843,4.31199,3.83302,4.04862,4.14019,4.40099,4.49725,4.16851,4.11585,4.83504,5.03105,4.59292,4.38453,4.71233,4.56148,4.86597,4.81165,4.72368,4.52253,4.78706
2903343,6.80819,7.37007,6.97531,7.36003,6.84069,7.43301,6.35994,6.87208,6.84069,7.43301,6.35994,6.87208,7.1484,7.56092,7.51602,7.29942,7.41438,7.35779,7.58111,7.54037,7.56982,7.55466,7.25001,6.69386,7.38626,6.84533,7.04791,6.79952,7.68639,8.04089,7.26507,7.2905,7.49405,6.8545,7.38999,7.72045,7.30654,7.11635,7.14416,6.65803,7.48448,7.20602,7.35857,7.40704,7.60419,7.9681,6.64904,7.32508
3966891,4.54025,4.99262,4.78621,4.51605,5.02012,4.36947,4.36327,4.3524,5.02012,4.36947,4.36327,4.3524,3.8769,3.97643,3.96315,4.11195,3.97129,4.41725,3.96526,4.39448,4.47346,4.6596,4.65627,4.73423,4.23483,4.28075,4.22084,4.10689,4.21896,4.28888,4.4788,4.40086,4.22491,4.41141,4.26873,3.88925,4.00244,4.09188,4.41059,4.51101,4.51293,4.63165,4.92492,4.83238,5.01512,4.56376,4.83796,4.98607
2648098,2.98531,3.05181,2.794,2.82604,3.00507,2.61022,2.99335,2.67321,3.00507,2.61022,2.99335,2.67321,3.22237,3.29558,3.66053,3.27184,2.79445,3.50766,3.34997,3.13971,3.51202,3.64204,3.44698,3.28914,2.9536,3.13367,3.37917,3.09353,3.20749,3.30988,3.22491,3.63139,3.3703,2.98686,3.2945,3.46907,2.95579,2.71841,2.79226,3.61364,3.76763,3.35865,3.25096,3.43183,3.4486,3.39022,3.98087,3.62959
3662696,7.20128,6.82623,6.84611,7.24303,7.01185,7.05075,7.09744,7.06372,7.01185,7.05075,7.09744,7.06372,7.14772,7.44713,7.43497,7.38908,6.9874,7.22618,6.73697,7.09475,6.83651,6.97785,6.63385,6.44009,7.07055,6.87534,7.16077,7.25262,6.88064,6.40256,6.82613,6.39722,6.69728,7.20558,6.58714,6.93543,6.74341,6.84702,7.26822,6.98257,7.42271,7.00515,6.85282,6.88295,6.95786,7.33743,7.11643,6.83082
2733483,3.39365,3.49103,3.64644,3.31532,3.80291,3.40062,3.57456,3.16246,3.80291,3.40062,3.57456,3.16246,4.14571,4.145,4.20987,3.48768,3.53422,4.13555,3.31774,3.56086,4.27928,3.90705,4.16563,3.89442,3.74855,3.98927,4.03049,3.40144,3.39612,3.59046,3.27228,3.77258,3.59393,4.21479,3.95946,3.29225,3.91029,4.0168,3.57659,3.61537,4.00977,3.87084,4.20741,3.48468,3.6481,3.67548,4.31667,3.56419
3942472,5.05069,4.73189,4.74418,4.62795,4.71806,4.34983,5.19827,4.69402,4.71806,4.34983,5.19827,4.69402,4.54823,3.71928,3.95936,4.28465,4.9383,4.47085,4.59321,4.59003,3.91141,4.11377,4.85273,4.12742,4.27392,4.48612,4.02562,5.15558,4.41094,4.13864,4.43532,4.55273,4.58643,4.56093,4.5722,4.65131,4.40473,3.83684,4.39538,4.75478,4.2679,4.30753,4.33234,4.12645,4.92917,4.57134,4.92372,4.79122
3722656,3.90961,3.6968,3.98151,3.77768,4.10055,3.69121,3.80874,4.10372,4.10055,3.69121,3.80874,4.10372,4.00504,3.49171,3.71449,4.0086,3.78056,3.80109,3.8559,3.38174,3.56102,3.56476,3.36765,3.78261,3.65724,3.53458,3.41422,3.80102,4.11811,3.66667,3.88407,3.87879,3.94299,3.75613,3.3484,3.64464,3.77079,3.94608,3.95934,4.2442,3.9669,3.86297,4.02878,4.05062,3.75209,4.09377,3.82334,3.86081
3687232,3.90364,4.10451,3.69859,3.70915,4.25845,4.22336,4.08947,3.91842,4.25845,4.22336,4.08947,3.91842,4.67321,3.89466,4.10666,3.96768,3.75837,4.62537,3.79731,4.27652,3.93087,4.24926,4.14807,3.80021,3.37895,3.51279,3.54042,3.72108,4.29027,4.37617,4.27368,3.84641,3.89449,4.01635,4.20326,4.32542,3.70802,3.87333,3.99686,3.93664,4.30833,4.05797,4.23154,4.12926,4.07128,4.36191,4.42638,4.49786
3417457,10.136,10.3362,10.8014,9.33156,9.55148,9.5375,9.28082,9.29333,9.55148,9.5375,9.28082,9.29333,8.87134,8.53232,8.84816,9.02728,9.08948,8.63102,8.44039,8.52572,9.24503,9.50349,9.38406,9.21819,8.5393,8.27329,8.05044,8.52987,9.35521,8.94232,9.26904,9.49518,8.09319,9.33832,9.20539,8.5022,9.54884,9.65964,9.11648,8.08577,8.53615,10.0837,8.80373,9.12054,9.2411,9.39935,9.13497,9.44283
3662710,3.93159,4.35754,4.03175,4.24083,3.96734,3.98744,4.07555,3.51107,3.96734,3.98744,4.07555,3.51107,5.38221,4.59098,4.41461,4.29504,4.55959,4.69992,4.77922,4.80304,4.60496,4.11792,4.87369,4.87876,4.86001,4.64708,4.32474,4.94672,4.49343,4.46653,5.08058,4.76206,5.30076,4.62019,4.94076,4.93306,4.72864,4.50842,4.83411,5.07293,5.35411,5.20093,4.36582,4.92521,4.71612,4.92219,5.44017,4.80382
3053312,4.11693,4.97682,4.31205,4.05966,4.44064,3.7436,4.03941,4.22206,4.44064,3.7436,4.03941,4.22206,4.6027,4.57771,4.14944,4.34733,4.21092,4.40857,4.69529,4.37241,4.85852,4.17336,5.13582,4.7805,4.72334,4.50421,4.82908,4.32539,5.1438,4.74685,5.0833,5.07599,4.83155,4.68628,4.96217,4.15797,4.76781,4.72919,4.37401,5.19248,4.94191,5.29742,5.72322,5.00325,5.14296,5.29746,4.95513,5.17065
3857105,8.05546,8.14075,8.16055,8.64369,9.83962,10.1527,9.39104,9.15254,9.83962,10.1527,9.39104,9.15254,8.09926,8.23841,8.17322,7.79211,8.81432,8.01943,8.55939,7.98171,8.30532,7.8395,8.16567,8.0869,8.55822,8.08246,7.97989,8.75747,8.19882,8.7497,8.81553,8.1399,8.35738,9.0038,8.2365,8.23583,9.06553,8.88287,8.15319,8.38232,8.61086,8.84363,8.05126,8.62928,8.07094,8.34867,7.64993,8.88521
2708066,3.56351,3.82168,3.59328,3.28531,3.87948,3.43498,3.43227,3.48175,3.87948,3.43498,3.43227,3.48175,3.77783,3.77005,4.05583,3.58762,3.37808,3.89547,3.67864,3.68297,3.89937,3.60183,3.91994,3.77266,3.5388,3.69088,3.98418,3.40607,3.81697,3.71516,3.60673,3.76919,3.48384,3.84924,3.6626,3.45985,3.62006,3.71527,3.47258,3.83261,3.65665,3.78758,3.7634,3.61337,4.01357,3.80399,4.08331,3.91627
4016955,2.95129,3.29369,3.11184,2.98724,3.51932,3.25613,3.20735,3.1378,3.51932,3.25613,3.20735,3.1378,3.33055,2.92114,3.06629,2.95071,2.77274,3.3618,3.35873,3.03674,3.33565,3.28146,3.49733,3.35439,2.75184,3.06775,2.8765,3.10849,3.09849,3.3771,3.38594,3.36516,3.29042,3.12587,3.15078,3.20496,3.37594,3.16359,3.40212,3.2579,3.26142,3.65716,3.74044,3.17275,3.49899,3.18592,3.76157,3.5602
4017056,2.76637,2.96602,2.94548,2.76341,2.98142,2.69448,2.81846,2.75772,2.98142,2.69448,2.81846,2.75772,3.04038,2.85815,2.92728,3.08843,2.77462,3.31313,3.02219,3.01807,2.79505,3.0574,3.34698,3.21841,2.91078,3.12013,3.3191,3.14941,2.84093,2.88141,2.91879,2.97278,3.12011,3.26829,3.08964,3.00295,2.80343,2.80085,2.93488,3.17401,3.15804,3.11453,3.2092,3.00221,3.20668,2.86267,3.52909,2.9528
3882533,5.96065,5.64461,6.19683,6.32959,6.28159,6.36251,6.36984,6.48502,6.28159,6.36251,6.36984,6.48502,5.27826,5.47043,5.95005,5.05965,5.24735,5.45827,4.64705,5.26017,5.34604,5.44608,5.10064,4.96801,5.44459,5.08379,5.25155,5.59463,5.17685,5.53729,5.45528,4.9635,5.61113,5.22222,5.50604,5.82115,5.28249,5.5087,5.53599,5.09842,5.19637,5.25451,5.60201,5.34412,5.37895,5.08474,5.08723,5.07419
2867836,6.36866,5.14476,6.12967,4.84431,4.7874,4.35942,3.70384,4.08266,4.7874,4.35942,3.70384,4.08266,4.87779,5.5629,4.63232,5.41314,5.26308,4.52614,4.40176,5.19195,5.18508,5.29861,4.60536,5.21163,4.90051,4.42995,5.12856,5.75524,5.14844,4.62391,4.26175,4.73842,5.49704,4.00587,5.45437,4.4251,5.46374,5.24608,4.67487,4.26212,3.95723,5.22416,4.19669,4.61716,4.13697,5.05069,4.60967,4.66291
2343823,8.5081,8.05629,8.10943,8.58553,8.25701,8.31343,8.39075,8.4591,8.25701,8.31343,8.39075,8.4591,8.69395,9.23665,8.61404,9.28933,9.01393,8.43153,8.93914,8.6799,8.66883,8.20611,8.32982,8.03,9.23952,8.75594,8.89395,8.85953,8.39359,8.58586,8.33043,7.83559,9.24674,8.7187,9.25981,8.95938,9.02728,9.36384,8.91193,8.69906,8.92662,8.64506,8.87501,8.66456,8.24759,8.361,7.63003,7.80328
2697971,3.05622,3.11488,3.23571,3.17624,3.4128,3.1942,3.03465,3.1343,3.4128,3.1942,3.03465,3.1343,3.87469,4.29385,4.33478,3.90252,3.76823,4.2796,4.61743,4.42738,3.9781,3.75768,4.20954,4.59108,4.18493,4.01279,3.87394,3.88794,4.1441,4.06953,3.8621,4.03681,3.61782,4.13666,4.16514,3.84958,4.02972,4.29589,3.84755,4.51431,4.18214,4.64855,3.87007,3.68207,3.95436,4.69171,4.02217,3.85789
3967018,3.02711,3.34879,3.43505,3.08627,3.33741,2.81409,3.40592,2.85381,3.33741,2.81409,3.40592,2.85381,3.17662,3.57924,3.52344,3.24713,3.14074,3.69031,3.27814,3.1204,3.0303,3.3327,3.61357,3.31908,3.25587,3.28689,3.10367,3.28771,3.474,3.02328,3.37474,3.42259,3.10939,3.46115,3.13007,3.15003,3.0764,3.14405,3.18471,4.00294,3.47325,3.23883,3.23909,3.2661,3.38603,3.70607,3.87451,3.4839
3527377,3.09259,3.85155,3.87704,2.88323,3.72385,3.04395,3.06158,3.005,3.72385,3.04395,3.06158,3.005,2.8432,3.01026,3.56245,2.89147,3.13795,3.28114,3.05432,2.85481,2.76638,3.52711,3.87862,3.05789,3.12289,3.26478,2.91914,3.01674,3.45831,2.92453,3.02235,3.96598,2.95544,3.37992,2.89394,3.27224,3.02137,2.89446,2.83785,3.27886,3.49699,3.78486,3.21855,2.97196,3.37179,3.07432,3.35026,3.29261
2673547,4.00136,4.14094,3.9651,3.61486,4.35695,3.96186,3.85321,3.81889,4.35695,3.96186,3.85321,3.81889,4.44778,4.81663,4.08178,4.28489,4.24886,4.59151,4.55164,4.57705,4.89357,4.75764,4.78197,5.0234,4.44711,4.74523,4.73709,4.10506,4.57442,4.713,4.29757,4.75695,4.21081,4.67745,4.59938,4.16285,4.7127,4.69791,3.96078,4.63734,4.30283,4.80405,4.98281,4.34824,4.30911,4.59545,4.8262,4.21893
3333086,4.09205,3.80844,4.25231,4.19404,4.31337,4.01138,3.94368,3.9415,4.31337,4.01138,3.94368,3.9415,4.23596,4.10272,4.47241,4.06318,3.86744,4.38661,4.4968,4.11885,4.60168,4.71455,4.81257,4.5467,4.26842,4.48146,4.36259,4.169,4.63582,4.56797,4.71647,4.47559,4.85719,4.23252,4.14036,4.78935,4.30331,3.99826,4.41459,5.02188,4.38661,4.04531,4.39791,4.50387,4.57497,4.03724,4.79104,4.33739
3383046,4.04371,4.11796,3.69035,3.69642,3.89852,3.74445,3.36373,3.73004,3.89852,3.74445,3.36373,3.73004,4.95041,4.10135,4.73967,4.40122,4.1456,4.35388,4.75692,4.24325,3.67594,4.68139,4.4677,4.00602,3.70949,3.9841,3.85397,4.67381,4.76939,3.89652,4.27348,4.2333,4.36579,4.4384,4.71906,4.35542,4.28052,4.29341,4.32709,4.64884,4.16528,4.48962,5.18786,4.33416,4.02221,3.89844,3.75432,4.37998
3612763,2.76782,3.34307,2.87077,2.98176,3,2.89028,3.06795,2.94781,3,2.89028,3.06795,2.94781,3.77687,3.327,3.4656,3.49943,3.27763,3.56185,3.45586,3.98747,4.08969,4.3302,4.38306,4.00025,3.54275,4.03335,3.6737,3.77212,3.17853,3.45403,4.23974,3.79183,3.40965,3.85581,3.35115,3.3311,3.54822,3.54308,3.92517,3.9502,4.19485,3.77335,3.63318,4.04752,3.90568,3.63311,5.01124,3.70989
3662723,6.16589,6.68109,6.16812,6.14032,5.8132,6.21315,5.90457,6.00701,5.8132,6.21315,5.90457,6.00701,6.84715,7.01253,6.92456,7.28042,6.88164,6.904,6.77804,6.04828,6.28559,5.89559,6.29726,5.78507,6.71031,6.82667,6.41275,6.90329,5.87982,6.34675,5.96683,5.32846,6.52035,6.48451,7.04257,6.71754,6.39759,6.2044,6.69775,6.47666,6.82762,6.3677,6.51535,6.39118,6.60638,6.69201,6.3976,6.76168
3382948,4.61181,5.32413,4.2337,4.45725,4.44402,4.32466,4.79841,4.44038,4.44402,4.32466,4.79841,4.44038,5.063,4.68952,4.93305,4.80869,4.68486,4.86356,4.63436,4.87187,4.45734,5.09272,4.723,4.87902,5.19134,5.12969,5.47629,5.0944,5.00492,4.87153,4.71973,4.61596,4.92025,4.52341,4.98218,5.4051,4.85162,5.03816,4.97618,4.77417,5.9472,4.9684,4.44518,4.525,4.31224,5.03152,5.24337,4.97003
3916964,3.00584,3.38195,3.2246,3.05614,3.32584,3.04464,3.22857,3.2753,3.32584,3.04464,3.22857,3.2753,3.83749,3.3812,3.93319,3.82794,3.28428,3.99142,3.77957,3.84477,3.95919,3.52044,4.47261,3.54912,3.62253,3.65419,3.85946,3.50474,3.67009,3.16417,3.45006,3.54473,3.96851,3.73453,3.97911,3.81761,3.14213,3.48319,3.51285,3.78588,4.0264,3.83319,3.98458,3.6475,3.88713,3.92583,4.6534,3.63032
2428313,5.54719,6.03866,6.0759,5.19813,4.65241,4.9698,5.20626,4.66355,4.65241,4.9698,5.20626,4.66355,5.2895,5.25498,5.0818,5.04673,5.01976,4.6737,5.21083,5.10149,5.34735,5.23695,5.04147,5.26238,5.04218,4.81019,5.31192,4.90429,5.18149,5.24138,5.14136,5.23495,5.12821,5.32963,5.34435,5.01547,5.25732,5.13336,5.19236,5.21985,5.2354,4.78335,5.32711,4.91413,5.47818,5.58869,4.74866,5.15884
3747199,5.85715,5.9693,6.2689,5.54564,4.88632,5.30871,4.74997,5.18193,4.88632,5.30871,4.74997,5.18193,4.76222,4.64396,5.20069,4.8862,5.1961,4.84148,4.69505,4.55512,3.8313,4.33097,4.15845,3.9879,4.88181,4.90424,4.91026,5.69756,4.33359,4.17428,4.39302,4.20519,4.8751,4.72937,5.09831,5.23427,4.78717,5.20099,5.53911,4.88213,4.63317,4.78927,4.46796,4.47983,4.32621,4.81403,4.52249,4.50963
3942502,3.36671,3.00284,3.45205,3.67657,3.8504,3.69451,3.59795,3.66848,3.8504,3.69451,3.59795,3.66848,3.38431,3.52308,4.10929,4.26567,4.17274,3.70031,3.62594,3.90486,3.59301,3.58634,3.56765,3.72578,3.91681,3.5842,3.45096,4.34706,3.64368,3.9014,3.56292,3.36515,3.67724,3.82951,4.00468,3.97527,3.35877,3.86687,3.83384,3.30786,3.60886,3.82562,3.62105,4.11481,3.7995,3.5338,3.65248,3.84706
2318398,4.231,4.17933,4.09553,4.25174,4.17937,4.35485,4.29548,4.15891,4.17937,4.35485,4.29548,4.15891,4.29438,4.2684,4.25715,3.91425,3.88477,4.02595,4.44069,4.41327,4.3762,4.03918,4.55511,4.75795,4.33242,4.34198,4.27552,3.99448,4.84222,4.51585,4.42493,4.29374,3.82414,3.94277,4.56362,3.88767,4.44838,4.24977,4.08207,4.44126,4.43356,4.17451,4.4262,3.94638,4.36806,4.34213,4.3795,4.08034
3113280,5.41871,5.37666,5.22105,5.47694,4.98096,6.30111,5.95574,5.96445,4.98096,6.30111,5.95574,5.96445,4.74983,5.48187,4.90104,5.32639,5.46277,5.24944,5.28256,4.47971,5.27993,4.67734,5.05271,4.26449,5.40963,5.7044,4.94034,5.23818,4.80727,4.77257,4.12204,5.02289,4.96593,5.24411,4.66443,4.52906,4.55606,4.92386,4.68673,4.25252,5.14119,4.69099,5.08426,4.80506,4.98565,5.06503,4.64947,4.73339
3966929,4.05653,4.38264,4.49826,4.11811,4.20419,3.99721,4.23516,4.32175,4.20419,3.99721,4.23516,4.32175,4.35189,3.95103,4.06716,3.93852,4.34542,4.24689,4.33759,4.2214,4.20361,4.52278,4.17801,3.75278,3.97958,3.90545,3.78856,4.08894,4.86178,5.11223,5.60511,4.84424,4.13342,3.66431,3.55971,3.66352,3.85138,3.8024,3.96898,3.98756,4.39294,4.00015,4.22673,4.16676,4.45802,4.0636,4.31786,4.44046
3027808,8.15465,7.23858,7.98437,7.57278,7.22368,7.80205,7.23697,7.62471,7.22368,7.80205,7.23697,7.62471,7.24456,7.57901,6.95289,7.2829,7.4017,6.92706,7.19904,7.33,7.00296,7.35774,6.59107,6.38094,7.9102,6.8388,7.4646,7.48866,6.87047,7.22219,6.97985,6.93326,7.85177,7.46057,6.95642,7.68612,7.19923,7.43844,7.50007,6.71725,7.66867,6.29785,7.24702,7.68218,6.8811,7.48521,6.75008,6.77879
3722681,4.69916,4.99744,4.52973,4.49118,4.1156,4.55187,4.71973,4.75356,4.1156,4.55187,4.71973,4.75356,4.58301,4.17542,3.58431,4.21085,3.8325,4.60097,4.87623,4.75254,5.28779,4.56638,4.8232,4.69404,4.08068,4.39349,4.31976,4.52292,5.47084,4.97401,5.20834,5.14513,4.39028,4.55116,4.41036,4.15254,4.96849,4.56971,4.52642,4.51794,4.16162,4.20341,4.78918,4.54762,5.01442,4.17296,4.97965,3.97057
3527390,2.80636,3.32701,2.85354,2.91359,3.02314,2.72248,3.07977,2.89799,3.02314,2.72248,3.07977,2.89799,3.50093,3.12676,3.45915,3.37734,2.97817,3.63427,3.342,3.40665,3.57631,3.70375,4.1655,3.29729,2.98754,3.41662,2.91846,3.46187,3.05141,3.27558,3.54638,3.5313,3.51406,3.41585,3.70799,3.13941,3.17986,3.11321,3.43336,3.21763,3.5139,3.58695,3.3263,3.49074,3.61605,3.38428,3.90492,3.23637
2623611,3.75383,4.2392,3.48758,3.34529,4.19218,3.85515,3.75168,3.47658,4.19218,3.85515,3.75168,3.47658,4.04472,4.09791,4.1396,3.96809,3.95745,4.17845,4.37312,4.25565,3.96733,4.66263,4.34965,4.45844,3.98506,4.15951,4.14237,3.88294,3.94502,3.82518,4.22035,4.0169,4.30339,4.50483,3.82503,3.51646,3.91803,4.21654,3.84085,4.18424,4.25608,4.13799,4.36907,3.69841,3.63372,4.26332,4.67077,4.32121
2758043,5.9644,5.76754,5.70434,5.8277,5.363,5.27632,5.56615,5.49782,5.363,5.27632,5.56615,5.49782,6.08641,6.37487,6.29562,6.12372,5.34932,5.97868,6.04468,5.53021,5.33247,5.09761,5.20095,5.41277,6.17293,5.83291,6.0007,5.90952,4.97951,5.41088,5.21905,5.28556,5.27571,5.9199,5.89714,5.78379,5.46398,5.46648,5.66695,5.84469,5.21001,5.65061,6.16401,5.16737,5.94588,6.00886,6.04788,6.01854
3917073,3.04209,3.85036,2.95882,2.87611,3.58461,2.84287,3.12112,2.96585,3.58461,2.84287,3.12112,2.96585,4.16806,3.90396,3.95189,3.76207,3.55427,4.40033,4.19662,4.84272,4.07661,4.8278,4.7077,4.05053,3.72924,4.56287,3.82615,3.53779,4.66624,3.87396,4.1616,4.32416,4.08458,4.31313,4.27965,3.77516,3.95704,3.23542,3.75511,4.8142,4.41668,4.14177,4.54905,4.49845,4.09256,4.46786,5.53562,4.81394
2478269,9.33858,8.6445,8.90649,9.39513,8.70755,9.02641,8.78164,8.98175,8.70755,9.02641,8.78164,8.98175,9.18797,9.45731,9.07233,8.93122,8.98369,9.15248,9.34795,9.18708,8.57202,8.89256,8.94283,8.75745,9.80943,9.66808,9.52302,9.44783,8.5944,8.64256,8.58067,8.65612,9.09268,9.13818,8.61873,9.24846,8.52145,9.30689,9.06918,9.04638,9.2629,9.03902,9.6166,9.18995,8.91749,9.2275,8.8431,8.89807
2757944,3.23451,3.17829,3.77104,3.23185,3.46796,3.29446,3.42155,3.44815,3.46796,3.29446,3.42155,3.44815,3.1232,3.4102,3.56663,3.14529,3.21823,3.42971,3.63535,3.42169,3.86337,3.52898,3.45874,3.46749,3.23345,3.41358,3.35399,3.23103,3.22998,3.78897,3.68283,3.5696,3.17109,3.40579,3.40415,3.55095,3.19827,3.43191,3.33808,3.5902,3.3313,3.52002,3.69086,3.77651,3.97117,3.53235,3.43972,4.01587
2563654,4.95816,4.8771,4.83465,5.06231,5.00493,5.09872,5.35741,5.56832,5.00493,5.09872,5.35741,5.56832,4.83675,5.26386,5.09165,5.20399,5.16725,5.1089,5.0258,5.3057,5.62268,5.15424,5.47398,5.57807,5.28074,5.02202,5.0447,4.77148,5.30544,5.70042,5.39893,5.41414,5.74342,5.39908,5.40681,5.42972,5.44986,5.71118,4.85445,5.25631,5.18497,5.46093,5.27924,5.25634,4.89374,5.02469,4.90486,4.96357
3687260,8.65887,8.30585,7.92066,8.21699,7.87231,7.96642,7.77497,7.95855,7.87231,7.96642,7.77497,7.95855,7.17211,7.4325,7.39526,7.1705,7.37132,7.54292,7.16551,7.2477,7.61409,7.73589,7.05841,7.31103,7.22752,7.33391,7.15424,7.55099,6.82381,6.21335,6.47977,6.37718,7.55156,7.52806,7.62669,7.77571,7.15319,6.85815,7.47582,7.19349,7.20943,7.53991,7.35007,7.17674,7.76717,7.72664,7.54041,7.35219
3417485,8.57246,9.43404,8.89861,8.29258,8.51222,7.9977,8.46261,8.3837,8.51222,7.9977,8.46261,8.3837,8.39873,8.3439,8.39931,8.92501,8.57639,8.76022,8.77905,8.46662,9.22916,9.19863,8.93416,9.18349,8.90021,9.04534,9.19945,9.24231,9.69392,9.4146,9.6842,9.68388,9.05265,8.68379,8.28649,8.41251,8.90786,8.68773,8.97091,9.45872,8.8923,8.57978,9.18796,8.99109,9.22891,9.11079,9.59256,9.26033
2318416,3.15554,3.14968,3.16873,2.74372,3.17991,2.9185,2.77082,2.68037,3.17991,2.9185,2.77082,2.68037,3.03427,4.22626,3.28763,2.99821,3.252,3.46189,3.13873,3.273,3.5901,3.38101,3.54474,3.81631,3.28123,3.42863,3.71338,3.06058,3.88242,3.19841,3.56055,3.48314,2.96712,3.39807,3.51729,3.46186,3.11282,3.15592,3.15084,3.17199,3.5209,3.52828,3.35567,3.73054,3.70072,3.19055,3.92307,2.97288
2648141,8.3627,8.43526,8.34642,8.60744,7.89828,8.47879,8.27827,8.27226,7.89828,8.47879,8.27827,8.27226,8.20575,8.46927,8.13647,8.16611,8.30953,7.9509,8.21587,8.34905,8.32447,8.36549,7.9983,8.18178,8.40509,8.04071,8.08747,8.01307,8.35943,8.38272,8.29314,8.30791,8.52794,7.79121,8.22376,8.55756,8.58974,8.5268,8.30598,8.05202,8.21922,8.11051,8.16014,8.08295,8.48802,8.30244,7.55582,8.33476
2783473,7.29373,6.71372,6.45696,7.67481,6.61426,7.66448,5.67702,6.93204,6.61426,7.66448,5.67702,6.93204,6.4601,5.99212,5.12383,6.32942,5.59392,5.37208,5.78944,5.37192,5.26179,5.96006,5.6112,4.90659,5.48358,5.27164,5.05907,5.09866,5.44237,6.21301,6.14794,5.27668,5.57754,5.13527,5.26944,5.66899,5.38406,7.04315,6.29942,4.3202,4.90636,5.65848,5.2031,5.47973,4.92897,6.16405,4.78238,5.29339
3307580,3.35653,3.29246,3.38828,3.10203,3.34168,3.16361,3.40211,3.2079,3.34168,3.16361,3.40211,3.2079,3.34113,3.45266,3.40652,3.27388,3.26886,3.65197,3.77189,3.58652,3.51046,3.75679,3.89208,3.71454,3.56896,3.43255,3.60599,3.4255,3.58993,3.4854,3.77585,3.71695,3.45881,3.57715,3.56959,3.3574,3.72853,3.4781,3.6369,3.72656,3.85686,3.87511,3.87185,3.70999,3.88357,3.6352,4.29732,3.59697
3417500,3.60151,3.69015,3.61381,3.56453,4.1149,3.63559,3.84186,3.71874,4.1149,3.63559,3.84186,3.71874,3.96064,3.79669,3.65384,3.37805,3.51404,4.00099,3.45241,3.67475,3.76836,3.88548,4.15016,3.96643,3.77957,3.60563,3.68642,3.70614,3.85745,3.74769,3.91031,4.03107,3.62938,3.68702,3.5416,3.69376,4.07818,3.90444,3.99898,4.08711,3.99002,4.11257,3.93799,3.95121,4.21093,4.11389,3.77885,4.01752
2403793,6.47773,6.33618,6.85031,6.50936,5.78882,5.89402,6.04221,5.902,5.78882,5.89402,6.04221,5.902,6.3236,6.41538,6.17281,6.22443,6.18993,6.16438,6.34001,6.7065,6.26857,6.09285,6.40899,5.79625,6.33562,6.49953,6.31395,5.97939,6.07498,6.49964,5.71552,6.40444,6.15892,6.24737,6.63808,5.89216,6.22393,5.93604,6.18716,5.74168,6.22439,6.17605,6.38647,6.62305,6.24632,6.4496,5.79543,6.44607
3077766,5.85345,5.59627,5.79436,4.74172,4.82318,4.17497,4.93635,4.19444,4.82318,4.17497,4.93635,4.19444,4.93534,5.0194,4.83619,4.35983,4.25444,4.80539,5.08778,4.86603,4.42057,4.73483,5.02557,5.15678,4.59917,5.15302,4.6173,4.54457,5.10797,4.64951,4.72628,4.91589,4.6407,4.8965,5.0742,4.83263,4.6203,4.74211,4.39923,4.70579,4.95181,4.99462,4.80419,4.48005,4.28695,5.12354,4.72964,4.95762
3333116,6.78793,6.61698,6.6387,7.12172,7.40939,7.25349,6.99507,7.13465,7.40939,7.25349,6.99507,7.13465,6.50219,6.61433,6.58803,6.6985,6.87515,6.67546,6.68771,6.43059,6.12333,6.24245,6.06464,6.00094,6.52335,6.04942,6.31371,6.68035,6.39218,5.82311,6.39188,6.04746,6.69871,6.30374,6.23373,6.98693,6.09614,5.52596,6.5412,6.22273,6.72389,6.62946,6.4267,6.5608,6.51338,6.9226,6.40127,6.8842
3722700,4.51566,4.35632,4.50689,4.84134,4.98431,4.73986,4.74203,4.6702,4.98431,4.73986,4.74203,4.6702,4.33708,4.0396,4.35087,4.17609,4.24998,4.26976,4.17218,4.3645,4.27743,4.56452,4.91953,4.55,4.498,4.3134,4.19062,4.51794,4.41121,4.17299,4.50162,4.81697,4.29622,4.68961,4.17518,4.44469,4.66172,4.42646,4.78418,4.76674,4.54676,4.68376,4.46152,4.72526,4.62522,4.3596,4.61614,4.89669
3003384,2.74981,3.09042,2.71202,2.72861,2.80104,2.86745,2.72361,2.78056,2.80104,2.86745,2.72361,2.78056,2.98053,2.61485,3.28533,2.70019,2.73304,3.04399,3.20398,3.11796,3.05833,3.06017,3.34813,3.34155,3.1444,3.48651,3.05754,2.63524,3.01864,3.43178,2.77161,2.7943,3.00691,2.7578,2.88254,2.99693,3.22482,2.76494,2.82134,3.39739,3.09689,3.09549,3.82155,3.03156,3.04844,3.11809,3.43146,3.41059
3577360,3.39483,3.4362,3.24673,3.17469,3.47185,3.48497,3.18373,3.35485,3.47185,3.48497,3.18373,3.35485,3.11306,2.98233,3.26764,2.88727,3.34182,3.20365,3.13162,2.79665,3.22815,3.85917,3.68669,3.03251,3.22674,3.46496,3.21886,3.3407,2.93499,3.2088,3.16119,3.73367,3.50964,3.18333,3.07256,3.6143,3.06584,3.27426,3.17963,3.23998,3.50517,3.38439,3.09241,3.21712,3.56105,2.98406,2.99489,3.1295
3992467,3.00316,3.1008,3.01782,2.80541,3.05899,2.84021,3.04348,2.80167,3.05899,2.84021,3.04348,2.80167,3.14367,3.12333,3.34506,2.95564,2.95875,3.4465,3.18246,3.2758,3.1377,3.10082,3.63322,3.54524,2.99642,3.14022,3.07865,3.18984,3.05164,3.20342,3.14173,3.36219,3.28279,3.42131,3.09355,3.15607,3.04665,2.96723,3.05632,3.43315,3.28207,3.33594,3.44155,3.1123,3.19152,3.19067,3.38373,3.44124
3382972,4.89076,4.55134,5.00674,5.41753,7.30407,6.50197,5.89446,6.18345,7.30407,6.50197,5.89446,6.18345,4.431,4.45905,4.49884,5.11403,4.75118,4.87485,4.43079,4.37295,4.39402,4.06905,5.35941,5.58381,4.63144,4.36406,4.55144,5.56444,5.22489,4.87422,5.35836,4.26168,4.07357,5.33707,4.49165,5.25449,4.85484,4.99559,5.54315,5.20211,5.47685,4.44795,4.77448,4.04352,4.45985,4.67164,4.69522,4.80963
2903401,7.47043,7.15839,7.284,7.17042,6.69056,6.9682,7.04854,6.93105,6.69056,6.9682,7.04854,6.93105,7.32715,6.2227,7.06652,6.45305,6.45122,5.77741,6.29513,6.50022,5.2275,5.36892,4.81512,5.19104,5.27666,5.20075,5.1973,5.21295,6.51496,7.01588,6.67303,7.16237,5.91973,6.13556,5.57407,6.96174,5.13822,5.11457,5.43845,5.04252,5.43854,4.84675,5.24529,4.91986,4.97835,5.11657,4.76622,4.56666
2783484,4.84163,5.09349,5.091,4.99257,4.72396,4.8499,5.20991,4.92414,4.72396,4.8499,5.20991,4.92414,4.74881,4.3458,4.61542,5.07804,4.85717,4.24484,5.03209,4.38796,4.8232,4.01108,4.04137,5.10752,4.45692,5.22994,4.70414,4.82156,4.67494,5.46023,4.96499,4.6446,4.97162,5.12697,5.15801,4.88039,4.68878,5.06084,4.84847,4.58589,4.46358,4.66613,4.51497,5.02986,4.11625,4.55037,3.82852,4.38323
2893392,3.18198,3.50645,3.73003,3.04512,3.21125,2.98366,3.27703,3.14267,3.21125,2.98366,3.27703,3.14267,3.65996,3.79209,3.93816,3.79163,3.52333,3.68813,3.67973,4.13142,3.39921,3.51597,3.65579,3.16058,3.47618,3.26557,3.36819,3.36525,3.69573,3.82822,4.06348,3.90393,3.48022,4.24621,3.66762,3.5741,3.218,2.99255,3.25926,3.49024,3.7367,3.62729,3.76149,3.97335,3.56221,3.57187,3.56584,3.61419
3832616,9.12882,9.45986,9.31039,8.81678,8.64036,8.54725,8.5584,8.71126,8.64036,8.54725,8.5584,8.71126,8.89573,8.75573,9.04505,8.9933,9.00574,8.67633,8.8577,8.97292,9.64698,9.4898,9.51643,9.24677,8.88053,8.92337,9.04512,9.22721,9.65569,9.50631,9.64933,9.71297,8.91666,8.58842,9.22705,9.12721,9.53551,8.82548,8.65629,8.39762,8.59981,9.37935,8.60715,9.01344,8.80612,8.7569,8.61891,8.76591
3662750,6.88551,6.54553,6.96973,6.00677,6.35283,6.36259,6.17028,6.46076,6.35283,6.36259,6.17028,6.46076,6.00737,6.10532,5.96722,6.00591,5.72959,5.27791,5.33575,5.48133,5.32231,5.50507,4.89845,5.0076,5.6089,5.82111,5.83672,6.29563,5.04374,5.29414,5.61144,5.52359,5.77311,5.22946,6.0357,5.87183,5.58922,5.12564,5.82997,5.36058,4.93341,6.25907,5.07806,6.03976,4.86117,5.08364,5.04426,5.37538
3527418,6.74728,6.13409,6.33375,6.77998,7.35679,7.53603,6.37859,6.9524,7.35679,7.53603,6.37859,6.9524,6.61932,6.45113,6.3501,7.13185,6.56755,6.18111,6.41055,6.16827,6.84871,7.1634,6.62397,6.44776,7.60663,7.12659,7.44706,7.10535,6.61168,6.71534,6.86187,6.5784,6.77873,6.5594,6.25771,6.48265,6.71024,7.15266,7.43035,7.04415,6.52077,6.63286,6.17272,7.02897,6.66156,6.61221,6.82908,6.68186
3187686,6.94842,7.21017,7.08181,6.28581,6.33258,6.89019,7.16373,7.07886,6.33258,6.89019,7.16373,7.07886,5.76938,5.63391,5.92209,6.12998,6.44154,5.58117,5.95145,6.1527,6.4756,5.83207,6.03021,6.34316,5.39208,6.65491,5.55273,5.70084,5.60785,5.9811,5.65499,6.1965,5.96601,5.82556,6.51187,6.15898,5.5745,5.29291,5.8708,5.29404,5.54471,5.91892,5.5893,5.8441,5.66496,5.64583,5.43771,5.64589
3772661,8.5244,8.56503,8.44887,8.60504,8.55505,8.61373,8.19035,8.59309,8.55505,8.61373,8.19035,8.59309,8.01189,8.16633,7.84135,7.91469,8.25027,8.25415,8.1559,8.07164,8.17757,8.15341,7.78214,7.79583,8.41164,8.06606,8.41223,8.82042,7.94376,7.41079,8.10548,8.7394,8.31251,7.4709,7.63728,8.4522,7.67394,7.76575,8.66415,8.15508,7.98863,7.85924,8.15242,7.99502,7.72104,8.21226,8.34251,8.01801
3747236,5.55372,4.92512,5.52973,5.62859,5.23357,5.50677,5.462,5.39621,5.23357,5.50677,5.462,5.39621,4.9333,4.8835,4.84792,5.88417,5.87721,5.77608,5.6519,5.77377,4.79592,4.68364,4.90912,4.4901,5.91282,5.53522,5.42331,5.52304,5.43294,4.75535,4.32478,4.29494,5.34685,5.79936,5.43766,5.61032,5.03875,4.82787,5.09828,5.49065,5.18955,5.99737,4.71932,5.41355,5.66982,5.67773,5.20864,5.4568
3687277,8.18336,7.05464,7.31533,8.46923,8.37593,8.05645,8.24627,8.15763,8.37593,8.05645,8.24627,8.15763,6.93409,6.90878,6.90289,7.62017,7.31341,7.28615,6.99143,7.11555,6.79324,6.71381,6.73383,6.52743,7.32628,6.74584,7.2714,7.47765,6.88653,6.58237,6.37614,6.0298,7.27586,7.15016,7.06862,7.30806,6.38022,6.35232,7.10623,6.49641,6.93379,7.36795,6.53759,6.99416,7.10362,6.74539,6.86772,7.03309
2393816,6.08734,6.41058,6.10657,6.0451,5.50734,5.71713,6.45508,5.63935,5.50734,5.71713,6.45508,5.63935,5.15286,5.67504,5.70584,5.70709,6.00219,5.29866,6.07636,5.97305,5.26835,4.87012,5.74595,5.35282,5.73711,5.20132,5.8705,5.65153,5.61748,5.86801,5.46456,5.2998,5.98964,5.88612,5.97414,6.02783,5.49373,6.30312,4.92984,4.9323,4.81635,5.40329,5.79174,4.92959,4.08324,5.8405,5.35973,5.41619
2867873,7.9641,7.86994,8.07922,8.10694,7.4572,7.71109,8.05588,7.82838,7.4572,7.71109,8.05588,7.82838,7.44289,7.70372,7.5344,7.23918,7.77888,7.67159,7.59238,7.49007,7.95788,7.82648,7.69341,7.42682,7.65389,7.79908,7.2124,7.04534,8.09311,8.63125,8.35354,8.34721,7.78853,7.20902,7.58551,7.79978,7.79252,7.70333,7.34412,7.12233,7.39287,7.43313,7.25443,7.41115,7.20428,7.57142,6.62835,6.93077
3552847,9.31081,8.81071,8.79576,9.70789,9.8697,9.91608,9.68119,9.83789,9.8697,9.91608,9.68119,9.83789,9.42762,9.7231,9.52419,9.7534,9.75079,9.5655,9.48608,9.55056,9.27807,9.37682,8.96705,9.05251,9.40213,9.28888,9.27851,9.51013,8.90432,8.91204,8.95831,8.76736,9.37913,9.54151,9.72279,9.63534,9.35759,9.3314,9.63731,9.41187,9.62571,9.74365,9.28895,9.54447,9.33099,9.36251,9.06973,9.4463
3383081,4.99585,4.44047,4.44332,4.42295,4.66666,4.84968,4.92988,5.0977,4.66666,4.84968,4.92988,5.0977,5.05986,4.87032,5.14872,4.60909,5.18447,4.58396,4.86437,4.43114,5.11119,4.74362,4.85105,4.56077,4.8884,5.1841,5.03939,5.63594,4.61078,4.75527,5.03568,4.80505,5.0091,4.96356,5.05817,5.44648,4.75987,5.02009,4.7981,4.67731,4.81879,4.74121,4.66761,4.99587,4.64815,4.62238,5.10816,4.70332
3942531,5.29173,5.25425,5.20431,5.61875,5.29466,5.41774,5.28682,5.59078,5.29466,5.41774,5.28682,5.59078,5.84411,5.73379,5.5144,5.63948,5.89711,5.45031,5.23284,5.38058,4.76698,5.10496,5.03667,4.98748,5.69624,5.16602,5.52706,5.7076,4.98649,4.76526,4.92049,5.31263,5.57281,5.37953,5.02462,5.40152,5.16586,4.89981,5.12278,5.24562,5.45779,5.27888,4.99564,5.62854,5.31512,5.35602,5.25916,5.40271
3442941,3.24715,3.49764,3.45662,3.12318,3.8376,3.65364,3.89125,3.67731,3.8376,3.65364,3.89125,3.67731,4.1599,3.6985,4.09963,4.17559,4.40733,4.41733,3.89711,3.86134,3.43944,3.20707,3.53409,3.33742,3.52736,3.5612,3.61674,3.67801,3.99543,3.66086,3.76503,3.80975,3.74262,3.55935,3.44847,3.49946,3.12058,3.0688,3.28663,3.86348,4.18929,3.86121,4.16593,3.87661,3.65976,3.33203,4.44604,3.93763
2783493,2.90938,3.18789,2.94791,2.91666,3.07927,2.78674,2.84442,2.74302,3.07927,2.78674,2.84442,2.74302,3.46091,3.52138,4.04891,3.57635,3.30562,4.28269,3.85282,3.56174,3.93238,3.4111,3.84766,3.97669,3.32044,3.74902,3.74218,3.23256,3.69087,3.3488,3.72358,3.56304,3.56419,3.58979,3.77454,3.65364,3.49881,2.84621,3.18297,4.01165,3.42358,3.88052,3.83542,3.66235,3.83283,3.51517,3.80382,3.44372
2758076,5.58229,5.29962,5.34317,5.24688,5.45178,5.33491,5.53027,5.44695,5.45178,5.33491,5.53027,5.44695,5.19327,5.45724,4.84968,5.30668,5.13279,4.93651,5.07342,4.91493,5.2276,5.17131,4.95652,5.08105,5.63236,5.27072,5.09804,5.07445,4.88242,5.25724,4.48365,5.10854,5.19781,5.53647,5.13993,5.20592,4.92495,4.79757,5.00336,4.9493,5.43887,5.05262,5.09069,5.43633,5.28738,5.47242,5.07557,5.21492
2818035,5.24307,5.12002,5.33605,4.63563,4.34426,4.02976,4.49241,3.99039,4.34426,4.02976,4.49241,3.99039,4.88535,5.00446,4.33496,4.7323,4.73914,5.11449,4.95175,4.91849,4.85376,4.73482,4.87741,4.49519,4.654,5.06294,4.94769,4.33911,4.15146,4.13355,4.22278,4.40562,4.27355,5.16381,5.15127,5.15861,4.35626,4.28884,4.52266,4.81808,5.31435,4.71249,4.44397,4.50523,4.94987,5.55047,5.21622,5.48778
2673594,5.2926,5.06081,5.22344,5.74647,5.3021,5.26716,5.45453,5.41974,5.3021,5.26716,5.45453,5.41974,5.53993,5.63975,5.75509,5.47702,5.60655,5.55937,5.83989,5.75741,5.56997,5.35129,5.41179,5.50221,5.58275,5.56418,5.72957,5.8538,5.70442,5.63128,5.3393,5.62402,5.53845,5.17082,5.52552,5.5616,5.2054,5.54684,5.30573,5.50476,5.61512,5.03523,5.64129,5.62975,5.45974,5.8804,5.30332,6.01419
3417531,6.74772,6.46495,6.78495,6.39927,5.50472,6.28049,5.8693,6.27661,5.50472,6.28049,5.8693,6.27661,6.26682,6.45216,6.77975,5.93133,6.45759,6.22875,5.81495,6.14344,6.68638,7.06158,6.991,6.34574,5.64903,5.66943,5.40705,6.3953,6.78801,5.74288,6.41009,6.10073,6.45819,6.43228,6.50435,6.93272,6.62553,6.56378,6.2499,6.2022,5.33064,6.52433,5.88052,5.76287,5.37804,5.89378,4.89051,4.93991
2817941,9.62911,9.32892,9.17206,9.8095,9.3739,9.69382,9.5506,9.87638,9.3739,9.69382,9.5506,9.87638,9.89803,9.85054,9.51102,9.81622,9.67328,9.45936,9.51595,9.49241,9.42632,9.47354,8.70385,8.86589,9.56384,9.06056,9.22748,9.51726,9.57208,9.81655,9.49424,9.3927,9.6933,9.02567,9.25271,9.05185,10.1152,9.76015,9.73223,9.16141,9.9358,8.87435,9.54151,9.58378,9.45855,9.57077,8.52748,9.53131
3687308,8.07549,7.83685,8.11521,7.22265,6.82437,7.63714,6.4324,7.13447,6.82437,7.63714,6.4324,7.13447,7.33377,6.74544,7.12889,6.93025,7.98028,7.12366,7.13073,7.05041,7.48826,6.27753,6.11745,7.82387,7.4913,6.69252,7.29205,7.81097,7.39402,6.70264,6.50027,6.70538,8.34295,7.98391,8.40495,8.54513,6.70196,6.99796,7.49683,6.63926,6.81891,6.90144,6.98928,6.78967,6.65435,6.82217,6.8886,7.38539
3662774,3.9031,3.99547,4.20509,4.02366,3.89095,3.78134,3.89591,3.75905,3.89095,3.78134,3.89591,3.75905,4.50484,4.04851,3.95375,4.14742,3.85196,4.20301,4.0537,3.86084,3.91196,3.988,3.9628,3.77325,3.89474,3.80664,3.75258,4.05836,3.97765,3.74991,4.36081,4.26097,3.98078,3.8248,4.10422,4.06529,3.89499,3.80256,3.66954,4.46247,3.93006,4.09025,4.08078,4.06101,3.96884,3.68197,4.06151,3.97023
2318455,10.089,9.61365,9.60426,10.3947,10.1839,9.82577,10.1297,10.1244,10.1839,9.82577,10.1297,10.1244,9.82715,10.1248,9.98414,10.3096,10.3258,9.8529,10.151,9.78767,10.052,9.99947,9.85968,9.81368,10.5204,10.3315,10.4551,10.4118,10.1625,10.1834,10.1194,9.80769,10.5123,9.86793,9.70367,10.2819,10.4369,10.9091,10.233,10.1193,10.1779,9.0379,9.87055,9.9413,9.74467,9.78301,9.05366,9.14585
3832643,9.20342,9.18724,8.8959,9.45239,9.4049,9.37408,9.33345,9.4694,9.4049,9.37408,9.33345,9.4694,9.37778,9.28688,9.22717,9.29178,9.55725,9.35147,9.48149,9.07223,9.09596,9.05785,8.63526,9.24195,9.30898,9.35969,9.10361,9.35865,8.47709,8.15134,8.41444,7.99934,9.58304,9.15705,9.1561,9.50714,8.85678,8.49749,8.95237,9.01207,8.61982,8.15721,8.83268,8.63498,9.13805,8.88305,9.03574,9.06198
3053380,5.25078,5.14617,5.30061,5.6034,5.09198,5.49326,4.59864,4.9799,5.09198,5.49326,4.59864,4.9799,4.71509,4.61715,5.38818,5.73134,4.64043,3.9024,4.74417,4.61093,4.62826,5.62494,4.94659,6.59115,4.63798,4.522,4.91769,4.81646,4.73762,4.90381,4.58769,5.9958,5.93096,4.85086,5.5708,5.4166,6.53771,6.22056,5.39015,5.21162,4.1183,5.09254,4.92818,4.21302,5.6114,5.04774,5.79493,5.65435
3992512,3.41135,3.10084,3.34386,2.83675,3.18022,2.87402,3.33721,2.83744,3.18022,2.87402,3.33721,2.83744,3.34517,3.17451,3.52433,3.29962,3.26472,3.78887,3.22528,3.4098,3.13992,3.82744,4.01906,3.6814,3.44513,3.34154,3.5315,3.26758,3.46637,3.08201,3.65355,3.2562,3.53522,3.46266,3.31687,3.22044,3.39008,3.20245,3.10486,3.72969,3.45196,4.01535,3.47243,3.59375,3.66866,3.45349,3.21449,3.13196
3857171,6.21853,7.52829,6.3937,6.40544,7.56361,7.99695,7.22053,7.55219,7.56361,7.99695,7.22053,7.55219,6.24527,6.38885,6.01424,6.02166,6.70433,5.02031,5.48195,5.28143,6.23718,4.95235,4.98626,4.21801,6.36021,6.22177,6.37057,6.49673,6.54806,6.36898,6.53578,5.52978,5.41897,5.79438,5.51745,6.6135,6.7584,6.80189,7.21464,6.08134,5.12181,6.78095,5.74757,6.0877,5.84117,5.68508,6.22064,6.44069
3297632,3.3918,3.65363,3.61408,3.42237,3.82366,3.6295,3.30683,3.25903,3.82366,3.6295,3.30683,3.25903,3.26429,3.17685,3.14033,3.18289,3.33886,3.26675,3.62802,3.33334,3.38104,3.51831,3.6546,3.61477,3.34758,3.14153,3.31182,3.32444,3.69495,3.28632,3.53884,3.64391,3.40565,3.60697,3.35195,3.37206,3.4212,3.43784,3.30243,3.54337,3.4655,3.77603,3.1474,3.44916,3.62048,3.36141,3.8775,3.56733
3722739,7.22903,6.8334,6.8858,6.84389,7.12007,6.85893,7.17719,6.9944,7.12007,6.85893,7.17719,6.9944,6.91909,7.28076,7.2343,6.9563,6.65593,7.45603,6.68223,7.24119,6.97515,6.58991,5.92841,6.66784,6.90133,6.96056,6.72889,7.19792,6.28996,6.55717,6.54854,6.35939,7.10276,6.88546,7.00238,6.75722,6.24717,5.69179,7.09023,7.04974,6.42873,6.76978,6.91644,6.82291,6.40278,6.32083,6.73275,6.82039
2453793,3.74451,3.75208,3.79507,3.5026,3.98988,3.86284,3.77663,3.64821,3.98988,3.86284,3.77663,3.64821,3.71133,4.02866,4.16768,3.76214,3.67467,4.21745,3.78844,3.97844,4.16652,3.91199,4.23289,4.1938,3.85371,4.17842,4.20638,3.81215,3.66894,3.91247,3.68855,4.14547,3.72223,3.98672,4.29815,3.79583,3.88597,4.25183,3.71818,4.20109,4.12625,3.74628,4.04568,3.92824,4.04011,3.91932,4.58552,3.90016
2903435,3.54915,3.41653,3.78635,3.58579,3.74869,3.49302,3.97038,3.94306,3.74869,3.49302,3.97038,3.94306,3.73308,3.77073,3.89599,3.69666,3.35522,3.96245,3.75061,3.7566,4.47935,4.62187,4.70494,5.14876,4.2177,4.10839,4.89238,4.49791,3.79618,3.89953,4.19894,3.73988,3.62195,4.19679,3.78307,3.45414,4.11693,3.84853,3.53138,4.48165,5.07684,4.19886,4.36982,3.99645,4.2309,4.0695,4.51704,3.90241
2623662,5.29428,4.97478,5.10535,5.10932,4.46244,4.69917,4.55239,5.07071,4.46244,4.69917,4.55239,5.07071,5.32755,5.43658,5.5441,5.14224,5.51782,5.61748,5.78341,5.78329,5.60487,5.4528,5.36356,5.43534,6.15852,6.32418,5.812,5.69368,5.22387,5.33013,5.19197,5.62721,6.01724,5.719,5.82162,5.76039,5.28483,5.34059,5.34994,5.34424,5.51547,5.0537,5.95375,5.52279,5.69289,5.77956,5.37543,5.84656
3992521,5.08648,5.33292,4.97262,5.51195,5.06167,5.53934,4.89896,5.28373,5.06167,5.53934,4.89896,5.28373,5.03801,4.97841,5.32657,5.11034,5.27724,4.79586,4.6481,4.66593,5.50961,5.87616,5.4394,5.8294,5.34339,4.78108,5.10836,5.26511,5.76605,5.42737,5.95873,5.32027,5.32227,5.04044,5.04742,5.73742,5.82572,6.01757,5.81132,4.70395,4.70497,5.1075,5.06271,5.04981,5.02901,5.23419,5.05712,4.93249
2513758,2.78586,3.1373,2.95882,2.70817,3.05188,2.74438,3.13991,2.68356,3.05188,2.74438,3.13991,2.68356,3.37871,3.36303,3.7649,3.27028,2.8273,3.93516,3.43777,3.67019,3.39162,3.55677,3.67497,3.98563,3.03109,3.51059,3.5873,3.20791,3.11306,3.55965,3.40447,3.51944,3.19562,3.36191,3.57867,3.34757,3.16526,3.2377,3.10337,3.658,3.59845,3.39913,3.51539,3.38782,3.58696,3.38724,3.79626,3.39783
3882614,4.06109,5.0145,4.92794,4.00233,5.1671,4.34603,4.85217,4.25516,5.1671,4.34603,4.85217,4.25516,4.44479,3.53947,4.1384,4.18703,4.40768,3.99189,4.78231,5.28907,4.78665,4.6785,5.42876,6.09638,4.72336,5.02388,4.88066,4.81723,4.95011,5.0258,4.43739,5.67787,4.67327,5.09078,5.21152,4.71431,5.46418,4.89585,4.34836,5.32153,5.33151,6.47856,4.19503,4.59787,5.8711,4.58038,5.92263,5.08402
2843485,4.1978,4.07198,3.38174,3.50738,3.14607,3.35182,3.5653,3.4325,3.14607,3.35182,3.5653,3.4325,5.60584,5.00075,5.23913,4.63687,5.40311,5.14731,5.3598,5.21831,4.59868,4.60962,5.06859,5.55056,4.43961,4.94873,5.02246,5.11169,5.5483,6.35195,5.43637,5.27386,5.38551,5.36245,4.79179,4.39159,4.83017,4.88178,4.86446,4.77052,5.39274,4.62943,5.19743,5.40991,4.90868,5.79152,6.14007,5.39754
3113352,3.16816,3.72773,3.37044,3.02598,3.28384,3.05759,3.2676,3.19859,3.28384,3.05759,3.2676,3.19859,3.61727,3.68431,4.00991,3.6959,3.22376,3.89438,3.8261,3.47,3.86143,3.96275,3.81912,3.97631,3.50438,3.7856,4.14679,3.32947,3.85866,4.09052,3.80837,4.00083,3.84778,3.99417,3.87607,3.48994,3.66188,3.37588,3.4942,4.14193,4.10058,4.02034,4.01866,3.69111,3.89681,3.7808,3.97607,3.73845
3637367,4.00604,3.68904,4.16114,3.96628,4.16265,3.95407,3.96485,4.07713,4.16265,3.95407,3.96485,4.07713,3.86878,4.01122,3.84705,3.99083,4.09916,4.04684,3.59685,3.8232,3.66579,3.93388,4.17603,3.8534,3.99585,3.51068,3.46756,3.75837,4.19024,4.10153,3.91469,3.80839,4.32745,3.9698,4.06509,3.93029,3.92447,3.70324,4.31234,3.8527,3.77378,3.66611,3.8707,3.67915,3.52392,3.6298,4.15508,4.16964
3333169,6.14797,5.89535,6.16257,5.63639,6.52752,7.60936,7.56226,7.81448,6.52752,7.60936,7.56226,7.81448,4.65085,4.72736,4.95674,5.21829,4.92856,5.00989,4.81123,4.98473,4.20685,4.51913,4.64845,4.74299,5.03225,7.4009,5.09446,5.12705,5.25403,4.98949,4.59495,5.1693,4.51125,4.67944,4.39069,4.67071,4.66825,4.68952,4.96815,5.07334,4.54986,4.4954,4.41805,4.74488,4.76089,4.3135,4.50508,4.06438
3383130,4.47496,4.57314,4.55672,4.62616,4.61108,4.51572,4.47507,4.35239,4.61108,4.51572,4.47507,4.35239,4.04395,4.00542,3.80675,3.4579,4.10653,4.04399,3.98335,4.2113,4.36917,4.45041,4.49783,4.08505,4.11858,4.4822,4.32802,4.13435,4.10027,4.06578,4.1924,4.09648,4.38792,4.24541,4.30663,4.31367,4.79643,4.90975,4.43667,4.51255,4.19205,4.44837,4.08558,4.32914,4.31225,4.03416,4.54656,4.2755
2927873,4.94034,5.15442,5.00429,4.60579,4.47423,4.71043,4.6976,4.85445,4.47423,4.71043,4.6976,4.85445,4.63891,4.92019,4.78426,4.76644,4.39396,4.40723,5.09214,4.73772,5.71669,5.08913,5.42794,5.23076,4.75369,4.60963,4.52959,4.53625,5.04767,5.23719,5.26908,5.44282,4.4792,4.58444,5.21296,4.87826,5.30703,5.1853,4.91367,4.85216,4.81847,4.81711,4.74344,4.84269,4.44747,4.68722,4.71297,4.65729
2953408,3.76058,3.95981,4.06288,3.68808,4.13104,3.63101,3.87627,3.62864,4.13104,3.63101,3.87627,3.62864,4.12458,4.26798,3.88376,3.57857,3.59094,4.34716,4.14431,4.34235,4.75761,4.03872,5.21916,4.0356,4.01197,4.31953,4.30105,4.06508,4.28679,4.22739,4.10094,4.48866,3.70314,4.08471,3.93467,3.92812,4.14954,3.97415,3.85896,4.32496,4.41211,4.04053,4.5747,3.88467,4.04978,3.9121,4.64604,4.44839
3417557,3.62972,4.42825,3.8355,3.72397,3.63698,3.44017,3.28571,2.97732,3.63698,3.44017,3.28571,2.97732,3.65977,3.53148,3.38665,3.36426,3.4323,3.55916,3.44596,3.14614,3.65127,3.58835,3.51178,3.44665,3.48886,3.17312,3.46213,3.45615,3.48459,3.46814,4.07444,3.5752,3.41714,3.58421,2.9737,3.28692,3.46204,3.44378,3.18489,3.66828,3.73648,3.91612,3.27225,3.62647,3.77572,3.29746,4.38081,3.6605
3662808,7.1582,7.2448,7.54146,7.27686,7.68147,7.42561,7.06941,7.32899,7.68147,7.42561,7.06941,7.32899,8.2724,7.91408,7.99027,7.78856,8.11849,8.09992,7.99141,7.86199,7.25695,7.21573,7.0154,7.55689,6.88764,6.95131,7.02826,7.22479,8.36768,8.14202,8.46202,8.54799,7.34918,7.47275,7.08758,7.53599,6.97675,7.05184,7.6267,7.18266,6.70669,6.91628,6.9131,7.58108,8.35233,8.21449,7.63112,8.15742
3772719,5.4707,5.3889,5.91753,5.39123,5.4255,5.58825,6.01017,6.04872,5.4255,5.58825,6.01017,6.04872,4.6218,4.62081,4.70913,4.75791,4.76574,4.57177,4.86843,4.7731,4.73507,4.65759,4.17885,4.80506,4.58984,5.57752,4.35643,4.494,4.81135,4.78624,4.90228,4.73472,4.56963,4.8497,4.60908,4.92633,4.3948,4.33507,4.86805,4.46306,4.4778,4.46439,4.80697,4.66469,4.71228,4.46601,5.19161,4.64452
3442986,3.65357,3.82532,3.28683,3.28326,3.91036,3.53868,3.45123,3.3543,3.91036,3.53868,3.45123,3.3543,3.87363,4.12609,4.58375,4.00269,4.0462,3.79268,3.84771,4.51086,3.28148,3.9537,3.89095,4.35569,4.14267,4.08675,4.2333,4.65223,3.68383,3.97552,4.18261,4.46716,4.02831,3.98843,3.72723,3.52264,3.73519,3.74931,3.27316,3.70328,4.22528,4.31687,3.67892,3.6403,4.36577,4.04004,4.06039,4.17304
3383138,10.9093,10.5794,10.8461,10.7221,11.1087,11.0187,10.8692,10.7724,11.1087,11.0187,10.8692,10.7724,9.91232,10.2312,10.0191,10.1623,10.3943,10.1895,10.0914,9.99935,9.6297,9.43636,9.1669,9.26919,10.4314,10.1497,10.2074,10.6118,9.31667,9.3542,9.30265,9.04107,10.2767,10.19,9.99544,10.1628,9.88205,9.67105,10.3168,9.4683,10.2955,10.5907,9.86497,9.94501,9.075,9.35858,8.66237,9.11485
3917155,7.1559,6.77456,7.0428,6.9754,7.2225,7.7534,6.57044,7.37495,7.2225,7.7534,6.57044,7.37495,7.00932,6.73673,6.57213,6.6902,7.14712,6.27336,6.50187,6.44155,6.68897,6.53341,6.29079,6.27344,6.63098,6.61424,6.2118,7.00109,7.11625,7.00647,6.81541,6.5724,5.96599,6.71056,6.75452,6.68619,6.61518,6.62726,7.18087,6.05449,6.3384,6.64031,5.83701,6.29742,5.98435,6.34842,5.80714,6.23594
3747288,3.8972,4.20625,3.9659,4.42921,4.73881,4.87556,4.53819,4.61447,4.73881,4.87556,4.53819,4.61447,4.1106,4.53752,4.39659,4.58119,4.53859,4.4582,4.1978,4.44969,4.01848,4.14362,4.38083,4.41379,4.36193,4.50809,4.4333,4.78927,4.63717,4.53222,5.1463,4.46721,4.5835,4.5793,4.19256,5.13316,3.99889,4.80742,4.31534,4.82874,4.51701,4.21332,4.37598,3.79612,3.65631,3.70845,4.89358,4.46977
3857208,5.10541,5.39306,4.85028,5.15166,5.30553,5.15856,5.15428,5.12444,5.30553,5.15856,5.15428,5.12444,4.62525,4.7114,4.89959,4.94246,5.21916,4.61083,4.76465,5.11941,4.85178,4.55793,4.851,5.1918,4.79973,4.83158,4.92733,5.16805,5.38263,5.13815,5.17717,4.7765,4.96686,4.90321,5.0303,4.83899,5.61812,5.33676,5.20479,5.0335,4.64875,4.91736,5.02172,5.16001,4.83923,5.10304,5.20258,5.21637
3687342,3.98628,4.01262,4.00217,4.41506,4.24446,4.23329,3.79611,3.99549,4.24446,4.23329,3.79611,3.99549,3.84737,3.70243,3.73509,3.46524,3.78281,3.83546,3.80539,4.30562,4.08833,4.01464,4.07564,4.26013,3.97595,3.69915,3.80666,4.02514,4.20179,3.91125,4.08728,4.17793,3.71591,3.78219,4.23291,4.16145,3.88996,3.73945,4.11972,3.97075,4.31831,4.30115,3.86442,4.14888,4.15678,3.88601,4.47958,4.1942
2428405,7.62626,7.95599,8.19163,7.15789,5.4761,6.61646,7.11645,6.76287,5.4761,6.61646,7.11645,6.76287,7.4301,7.48437,7.78265,7.36528,7.04697,7.60448,6.74672,7.14725,7.21222,7.06352,7.13998,6.93759,6.87443,6.94187,6.45142,6.78404,7.209,7.16744,7.07933,7.28566,6.81743,6.70422,7.10267,7.014,6.25797,6.25491,7.0661,6.71959,6.67346,6.98605,6.6023,7.56443,7.53534,7.63928,6.75779,7.51089
3247712,9.43068,9.01362,9.42247,9.20979,9.4326,9.22595,8.49846,8.83445,9.4326,9.22595,8.49846,8.83445,7.90958,8.70231,8.46329,8.38374,8.84652,8.56403,8.41943,8.29526,8.41918,8.87319,7.50347,8.22944,8.13973,8.21176,8.19525,8.80712,7.90656,8.26308,8.2168,7.09091,8.36521,8.00641,8.4395,8.39088,8.47216,8.82887,8.68501,8.33827,8.1533,9.11206,8.22486,8.42865,6.89388,7.35894,7.61213,7.61814
2818079,3.89196,4.06975,4.39292,4.27565,3.54268,3.88294,3.78895,3.96706,3.54268,3.88294,3.78895,3.96706,4.84702,4.71337,4.60928,4.8305,4.82122,4.74569,4.7393,4.13088,5.2541,4.83022,4.6227,4.40669,4.7221,4.71637,4.65352,4.20606,4.56739,4.76257,4.75649,4.70596,4.67662,4.66423,5.04749,4.29263,4.98825,4.91087,4.42111,4.63902,4.70411,4.66781,4.84379,4.78309,4.31794,4.42424,4.9446,4.2493
3722770,3.79057,3.94417,3.69936,3.46686,3.97223,3.59309,3.88668,3.58483,3.97223,3.59309,3.88668,3.58483,3.60217,3.80853,3.64327,3.53757,3.63399,3.68843,4.07347,4.09674,3.87197,4.01336,4.02042,4.33401,3.6898,3.7676,3.89504,3.78372,3.75206,3.82903,3.8126,3.69438,4.02914,4.277,3.31802,3.6644,4.07212,3.8636,3.84438,4.31966,4.18826,3.92824,3.86731,4.02371,3.90171,3.89989,4.07865,3.74531
2673648,6.85543,6.85004,7.14923,7.27553,5.99912,6.00772,6.56094,6.25193,5.99912,6.00772,6.56094,6.25193,6.43723,6.35249,6.14856,6.9171,6.68461,5.78101,6.26357,6.5793,7.35079,6.36094,6.7647,6.47562,6.95863,6.19579,6.56734,6.15972,6.82645,6.52716,5.80745,6.11288,6.1911,6.304,6.70436,6.45495,6.89648,6.89447,6.68796,6.82644,5.68999,5.42126,5.72364,6.40191,6.44339,7.22476,5.71156,6.0372
3992546,3.41937,3.85134,3.38123,3.48903,3.73345,3.47045,3.60581,3.35746,3.73345,3.47045,3.60581,3.35746,3.44709,3.71845,3.80815,3.68987,3.61883,3.95792,3.73055,3.68746,3.93791,3.85751,4.14946,3.98045,3.83763,3.87947,3.60933,3.85077,3.60079,3.44443,3.92158,3.93937,3.91131,4.31123,3.34732,3.58546,3.93041,3.62161,3.38864,4.16708,3.90805,3.74395,3.93362,3.88329,3.77952,3.75066,4.48683,3.58335
3028001,2.60187,2.78916,2.64331,2.59186,2.6007,2.58334,2.69363,2.4466,2.6007,2.58334,2.69363,2.4466,2.92624,3.07157,3.64296,3.13916,3.14841,3.19395,3.35004,2.98544,2.89455,3.26125,3.47258,3.74532,2.87082,2.72048,3.61052,3.09922,3.41393,3.11413,3.02129,2.90869,3.85805,3.52173,3.20182,3.56208,3.20548,2.91572,3.26678,4.174,3.18197,3.16679,2.98029,3.07002,3.60485,3.71885,3.56765,2.83889
3417574,5.61913,4.9581,5.46694,5.27515,5.05201,5.03633,5.15451,5.33138,5.05201,5.03633,5.15451,5.33138,5.46572,5.73882,5.48134,5.65557,5.36214,5.88003,5.8733,5.95751,5.1508,4.80774,5.64296,4.81266,5.75829,5.40254,5.60255,6.09276,4.90392,5.20594,5.27116,5.24881,5.52597,5.87046,4.88628,5.54175,5.16267,5.12728,5.18547,5.4327,5.85325,5.55955,5.69945,5.71058,5.2662,4.98288,4.80331,5.15202
3297666,2.98539,3.35412,2.68795,2.73323,2.82867,2.90216,2.63137,2.82678,2.82867,2.90216,2.63137,2.82678,3.36521,2.8507,3.34447,3.14474,3.38661,3.4278,3.39566,3.51898,3.25856,3.58408,3.61378,3.44645,3.18746,3.12377,3.0446,3.41188,3.39975,3.14362,3.40527,3.6504,3.30643,3.30696,3.44595,3.08299,3.2687,3.13491,3.04563,3.81513,3.52844,3.23435,3.1041,3.13282,3.53122,3.03301,4.02468,3.21912
3553017,4.46989,4.2737,4.26654,4.10556,4.49149,4.32254,4.27681,4.31307,4.49149,4.32254,4.27681,4.31307,4.42773,4.14413,4.77416,4.35122,4.31384,4.94956,4.47626,4.82318,4.66493,5.48779,4.76031,4.83957,4.40507,4.79884,4.58756,4.33095,4.70765,4.57155,5.07528,5.19793,4.24613,4.60824,4.42811,4.46859,4.16023,4.25068,4.823,4.91542,4.36785,4.2734,4.85313,4.36474,4.56727,4.31512,5.04195,4.97602
2868044,8.1873,7.04983,7.33996,8.501,8.21198,8.80521,8.59802,8.45918,8.21198,8.80521,8.59802,8.45918,7.25161,8.25092,7.94137,8.64963,7.14706,6.49338,7.14305,7.49759,6.82873,6.82684,6.85133,6.88237,8.88323,7.93339,8.13273,7.68495,6.2313,6.73594,5.67385,5.11751,8.16429,7.10439,7.67954,7.59483,7.17587,7.98597,6.90674,7.05275,7.39089,6.92003,7.88984,7.71274,6.37442,6.86356,5.86148,5.97305
3577443,3.47553,3.74633,4.16545,3.81626,3.65214,3.55315,3.72728,3.83371,3.65214,3.55315,3.72728,3.83371,3.92072,4.04586,3.9897,3.9949,3.71453,4.48255,3.96597,3.98104,4.061,4.11265,4.45857,4.06378,3.8343,3.8591,3.81225,4.20901,3.73202,3.76867,3.7375,4.18674,3.87831,4.14409,4.14638,4.121,4.1478,3.82016,4.22935,4.12976,4.13805,4.1253,3.97868,4.17153,3.94465,4.05545,4.11142,4.28642
2903470,5.54849,5.31129,5.51105,5.58118,5.12214,5.72533,5.78824,5.52217,5.12214,5.72533,5.78824,5.52217,5.25072,5.56508,5.52141,5.2981,5.19072,5.00336,5.50145,5.5343,6.1767,5.48764,5.37332,5.42463,5.36784,5.12732,5.32448,4.99411,6.13737,6.22633,5.08219,6.02079,5.74584,4.89864,5.63139,5.18867,5.08093,5.37171,4.88307,4.99312,5.30827,5.32382,5.90175,5.13602,5.05406,5.52807,5.56706,5.22917
3807261,3.82215,3.60791,3.69033,3.98689,4.51398,3.95607,4.44869,4.18537,4.51398,3.95607,4.44869,4.18537,3.5998,3.86989,3.90996,3.86767,4.01787,3.70763,3.86833,4.0742,3.63557,3.9305,3.9323,4.04224,3.57124,3.70065,3.7043,3.81808,3.5119,3.57398,3.51537,3.89837,3.81839,3.89084,3.65597,3.64025,3.62582,3.70103,3.58326,4.26011,3.88296,4.04542,3.55853,3.92611,3.91686,4.15535,3.89749,4.0589
3417583,4.8867,5.06727,5.32456,4.94126,6.3389,6.27579,6.2688,6.32081,6.3389,6.27579,6.2688,6.32081,5.50261,5.74992,5.23849,5.77936,5.10826,4.77399,5.22498,5.49759,5.11164,5.93015,5.6867,5.50698,4.18325,5.64768,4.22737,5.62979,6.23891,6.36392,6.24728,6.50207,6.17693,5.52594,5.24832,5.59499,5.59848,5.49764,5.3561,5.05782,4.78751,4.33251,4.81307,4.58171,5.89736,6.01762,5.78518,6.0374
2953435,5.09712,4.59129,4.80348,4.55576,4.61335,4.4199,5.22218,4.23613,4.61335,4.4199,5.22218,4.23613,4.7692,4.42213,4.61346,4.89562,4.37975,4.82528,4.59425,4.68623,5.0399,5.16752,5.44526,5.51538,4.465,4.71868,4.51071,3.9039,5.28266,4.6912,4.84362,4.82739,4.47822,4.79819,5.32388,4.23389,4.69312,5.05405,4.35742,4.22572,4.78577,5.80673,5.30059,4.36861,5.09438,4.71123,4.22764,4.89
3028011,2.81479,3.11424,2.94658,2.85744,3.18706,2.9239,2.8845,2.80001,3.18706,2.9239,2.8845,2.80001,3.27809,3.45683,3.58778,3.15457,2.94663,3.73689,3.48132,3.69956,3.45386,3.27874,3.81986,3.6929,3.28549,3.56249,3.53112,3.23308,3.3401,3.3411,3.27993,3.52223,3.53999,3.75653,3.96699,3.53892,3.27695,3.17372,3.03008,3.65352,3.75671,3.53607,3.59019,3.33177,3.65641,3.70957,4.10413,3.59008
3273251,5.96952,5.7378,5.79331,6.26505,6.56044,6.56437,6.66574,6.76189,6.56044,6.56437,6.66574,6.76189,6.07343,6.06269,6.18602,6.03981,6.43275,6.10855,6.22696,6.02457,5.75052,6.07806,5.95834,6.05011,6.16162,6.30956,6.13449,6.49078,6.40401,6.3558,6.43802,6.3033,6.09337,6.33709,5.79679,6.27321,6.07937,5.74074,6.36724,6.21495,6.21546,6.15317,6.01284,6.25045,6.12296,5.99809,5.84212,6.27138
3527493,8.39313,8.26552,8.32444,8.39306,8.36244,8.64979,8.48062,8.64489,8.36244,8.64979,8.48062,8.64489,8.39318,8.93956,8.80356,8.72097,8.50349,8.68338,8.33894,7.99995,6.98462,7.13856,6.95106,6.74161,8.69548,8.47572,8.75082,8.95077,7.96409,7.96838,8.22055,7.80125,9.0122,8.8904,7.99549,8.67704,7.60323,8.2832,8.37857,8.03192,8.37357,7.72427,8.55842,8.38443,7.16921,7.09929,7.55754,7.39028
3882652,4.27283,4.03427,4.20015,4.16784,4.51565,4.09403,4.0858,4.53884,4.51565,4.09403,4.0858,4.53884,4.94464,4.26105,4.57657,4.26414,4.33652,4.36073,4.13965,4.27683,4.33786,4.89618,4.59275,4.78907,4.29199,4.36619,4.29414,4.89035,4.57145,4.40647,4.49596,4.38974,4.31336,4.41565,4.2099,4.5055,4.89729,4.67566,4.63763,4.75559,5.02715,3.97212,4.54338,4.76655,4.31242,3.99211,5.0531,4.41395
2428425,4.67835,5.05522,4.7119,4.00484,4.29942,4.07839,4.2867,4.15899,4.29942,4.07839,4.2867,4.15899,4.59062,4.80119,4.42039,4.5735,4.15746,5.22054,4.54812,4.82106,4.54252,4.65644,4.34704,4.8579,4.7095,4.91538,4.64491,4.52052,4.84637,4.81368,4.80154,4.56211,4.48434,4.68914,4.47768,4.11098,4.31033,4.33333,4.28182,4.52415,5.06614,4.64127,4.53348,4.47368,4.64845,4.3991,4.56393,4.11423
3027915,7.46679,7.81398,7.33902,7.39812,5.17728,5.78326,5.70404,5.97815,5.17728,5.78326,5.70404,5.97815,6.92973,7.34252,7.07681,7.23006,6.88074,6.75255,7.40034,7.06729,7.82037,6.29425,7.37282,7.21124,7.46311,6.90308,6.87183,6.45267,7.36132,7.58217,6.08136,6.55944,6.84328,5.95473,7.503,7.0623,7.59568,7.8909,7.38648,6.04215,6.83013,7.73541,7.74449,7.27602,5.4991,5.89258,5.89927,6.39705
3307680,4.66941,4.87147,5.2811,5.15463,5.1169,5.47636,4.94402,5.04273,5.1169,5.47636,4.94402,5.04273,4.66592,4.30672,4.41731,4.61235,4.9922,4.8952,4.28517,4.34601,4.56852,4.91681,4.83305,4.33093,4.20988,3.93397,3.99332,4.2033,4.96033,4.66771,4.88121,4.3178,4.48683,4.19032,4.72853,4.44899,5.31508,4.7433,4.75983,4.64247,4.388,4.56801,4.27516,4.63988,4.55267,4.41777,4.26094,4.50462
3687363,7.78848,7.95492,8.07728,7.92421,7.98744,7.87707,7.7104,8.00386,7.98744,7.87707,7.7104,8.00386,7.9269,8.20507,7.85592,8.19336,8.56656,8.22038,8.0798,7.94687,7.35643,7.26425,7.27839,7.07358,8.03609,7.75757,7.97545,8.40982,7.35806,7.12505,7.45118,7.44359,7.95278,8.00127,7.90179,8.02453,7.40792,7.68245,8.07961,7.90329,7.86494,8.04095,7.60773,7.89408,7.60632,7.87301,7.35061,7.58709
3383164,7.38867,7.42845,7.64886,7.18956,7.62858,7.66276,7.57716,7.48548,7.62858,7.66276,7.57716,7.48548,7.06477,6.84806,6.22713,6.90222,7.09898,6.88963,6.3029,6.58944,6.28223,5.88901,6.13909,5.05316,7.64533,7.79788,7.6261,7.97875,6.00891,5.66321,5.58801,5.31622,6.83825,6.96985,6.08487,7.16868,6.78983,6.96302,7.41719,7.23135,6.53666,6.55539,6.81567,7.18999,5.94192,6.04962,6.35634,6.33983
3747324,3.71767,3.95658,3.59746,4.11614,4.23285,4.56931,4.28323,4.39087,4.23285,4.56931,4.28323,4.39087,4.10118,4.1418,4.05767,4.3226,4.68247,4.17362,4.03475,3.82864,3.71144,4.19528,4.29367,4.00288,3.78613,4.11476,3.85775,4.14442,4.42026,4.63403,4.51344,4.51338,4.49149,4.16566,3.97324,4.05909,4.29764,4.39094,4.23288,4.48423,3.90067,4.34682,4.53753,4.36551,4.09659,4.30139,4.34713,4.02946
2708203,6.75274,6.67311,6.24084,6.11581,6.11078,6.48799,6.86518,6.58449,6.11078,6.48799,6.86518,6.58449,5.48195,6.16307,5.23893,5.76957,6.00769,5.86034,5.37291,5.59998,6.56741,5.71589,5.70175,5.89382,5.56148,6.34375,5.16346,5.26878,6.22857,6.37887,5.85868,6.21189,5.55727,5.56444,6.4098,5.79339,5.59738,5.2272,4.95113,5.26409,5.15106,5.52594,5.36456,5.12182,5.33818,6.55659,4.75141,4.91247
2903488,4.96298,5.34703,5.12621,4.39734,4.12591,3.90252,4.399,4.15556,4.12591,3.90252,4.399,4.15556,4.42729,4.29219,4.32409,4.62956,4.249,4.91894,4.75229,4.69742,5.04108,4.59699,4.62634,4.7498,4.23871,4.84127,4.62951,3.8793,4.60239,4.21699,4.07651,4.55972,4.65088,4.43469,4.73728,4.46056,4.03717,4.13961,4.09869,4.56117,4.75667,4.74474,4.46769,4.44078,4.16777,4.24917,4.65822,4.49372
3527514,3.97168,4.48305,4.25141,3.6844,3.81737,3.8989,4.29644,4.39155,3.81737,3.8989,4.29644,4.39155,4.79994,4.46932,4.43606,3.65165,4.67119,4.85558,4.38539,4.68593,4.25196,4.58341,4.91409,4.10353,4.3798,4.58707,4.12322,4.48579,4.51412,4.37617,4.89907,4.98576,4.35461,4.24535,4.10182,4.21881,4.2597,3.78838,4.09055,4.62663,4.638,4.36958,4.66814,4.57011,4.66132,4.42767,5.33814,4.50766
3722806,4.15086,3.58255,4.31516,4.21258,4.24846,4.44689,4.2622,4.31446,4.24846,4.44689,4.2622,4.31446,4.17466,4.15002,3.91471,4.15232,3.96476,4.01141,4.32348,3.99097,4.39435,4.53347,4.26897,4.42263,4.41461,4.51391,4.46396,4.57009,4.29969,4.2647,4.3034,4.10468,4.16144,3.88475,3.58742,4.38174,4.54374,4.28246,4.26646,4.61943,4.18496,4.17634,4.29583,4.06047,4.0962,4.09714,4.24179,4.24287
3053451,3.7627,4.4991,3.89834,3.90759,4.88394,3.78719,4.09369,3.91567,4.88394,3.78719,4.09369,3.91567,4.42231,3.81617,4.02575,3.55014,3.85297,4.28645,4.78686,5.03234,4.45056,4.48019,5.11848,4.70216,3.95848,4.00948,4.18685,4.46193,4.08824,4.1449,4.11881,4.7532,4.33043,4.08442,3.58422,3.7331,3.84907,4.09093,3.99912,5.22329,5.01531,4.47459,4.8656,4.14465,4.41081,4.36237,5.60847,4.57309
3333226,4.62934,4.65577,4.95411,4.52503,4.99166,4.87966,4.67793,4.77065,4.99166,4.87966,4.67793,4.77065,4.53618,4.16152,4.48726,4.38184,4.36537,4.95619,3.90803,4.0398,4.29508,4.93366,4.1134,4.04065,4.15083,4.28966,4.24624,4.14616,4.76029,4.72508,5.19286,4.25883,4.15506,4.55103,4.29879,4.24508,4.40959,4.21956,4.65319,4.7103,4.4342,4.30699,4.0937,4.68439,4.82753,4.28589,4.29768,4.45439
3662851,3.26374,3.32126,3.40574,3.4923,3.73593,3.47088,3.48935,3.43218,3.73593,3.47088,3.48935,3.43218,3.31826,3.10962,3.32327,3.30362,3.23945,3.66049,3.37962,3.49152,3.40623,3.40863,4.04233,3.84646,3.66098,3.39893,3.49063,3.41219,3.32286,3.45871,3.58075,4.01136,3.4321,3.55182,3.21106,3.08843,3.31203,3.4898,3.49007,3.44917,3.63745,3.57152,3.57004,3.45583,3.42618,3.27651,3.91209,3.82411
3992575,2.74733,3.09208,3.03372,2.89522,3.02735,2.80027,3.01916,2.84639,3.02735,2.80027,3.01916,2.84639,4.0375,3.45989,3.53595,3.54512,3.13521,4.03928,3.23655,3.69799,3.32568,3.6581,3.39521,3.76951,3.51399,3.55234,3.84903,3.5443,3.75853,3.31412,3.72907,3.8269,3.41934,3.69679,3.86044,3.40178,3.43364,3.29053,3.19134,3.97621,4.0793,3.48493,3.7988,3.68362,3.57515,3.72919,4.11135,3.49158
3917204,3.98542,4.12116,4.04776,3.22801,3.3283,3.27722,3.33748,3.10012,3.3283,3.27722,3.33748,3.10012,4.01821,3.46318,3.81587,3.563,3.46625,3.89371,3.58623,3.85506,3.52336,3.95395,4.66929,3.75858,3.6128,3.65524,3.61144,3.53655,3.68192,3.44332,4.21259,3.87169,3.63921,3.83014,3.73371,3.67625,3.4818,3.5578,3.70406,3.81895,3.81508,3.78848,3.54673,3.9795,3.69285,3.52126,4.43324,3.74442
2903507,5.80184,6.00081,5.24795,5.41613,4.6538,4.99879,4.98249,5.38856,4.6538,4.99879,4.98249,5.38856,5.319,5.38344,5.50747,5.33845,5.14798,5.34461,5.23629,5.54776,5.71221,5.82473,5.50136,5.53222,5.36988,5.29034,5.51599,5.09132,5.56388,5.71243,5.20066,5.82318,5.26634,5.32642,5.89458,5.58175,5.63599,5.49669,5.10145,5.74552,5.63794,5.36709,5.8647,5.80578,5.82403,5.80339,5.60145,5.74794
2673684,6.14829,6.10234,6.07669,6.65484,5.46241,6.33157,5.8922,6.48748,5.46241,6.33157,5.8922,6.48748,5.74409,6.41501,6.11333,6.21054,6.11963,6.10908,6.37014,5.98882,6.5513,6.45985,6.03726,5.67417,6.31883,6.26972,6.46925,5.76156,6.42059,6.21682,6.26589,6.44876,5.99605,6.02244,6.11566,6.03311,6.64413,6.66645,6.12845,5.71295,6.06229,6.10112,6.01581,6.1282,5.76398,5.99211,5.38489,6.23598
2453871,4.1602,4.40278,3.95484,4.00684,3.95845,3.96084,3.85165,3.87967,3.95845,3.96084,3.85165,3.87967,4.46509,4.30392,4.2199,4.21987,3.88064,3.78869,4.1977,4.24735,3.95825,3.68044,3.67842,3.63717,4.26928,4.1877,3.73189,3.86966,3.76469,3.68849,3.70514,3.47011,3.83068,4.04077,4.44906,4.04724,3.61995,3.99717,4.32961,3.11233,4.1227,3.60959,4.55678,4.09871,3.94368,3.66726,3.56177,3.55195
3942634,2.85241,2.8106,2.96405,2.82948,2.85138,3.02259,3.23773,2.92779,2.85138,3.02259,3.23773,2.92779,3.17958,2.87228,2.94866,2.87563,2.83913,2.95016,2.88199,2.91503,3.14628,2.95867,3.22984,3.2352,2.87117,3.05297,3.27226,2.96028,3.41717,3.08079,3.54609,3.15126,2.92115,2.75696,3.37163,2.95342,3.11691,2.88839,2.88796,2.96139,3.15855,2.95981,3.11464,2.97408,3.15077,3.1705,3.57698,3.13899
3722820,5.59336,5.61765,5.85981,5.93915,5.39042,5.31906,5.37251,5.51572,5.39042,5.31906,5.37251,5.51572,4.88344,5.33843,4.87646,5.1769,5.02651,5.23809,5.02112,5.27246,5.04785,5.18776,5.54863,5.57175,4.9572,5.04422,5.00982,5.44468,4.52955,4.32185,4.27928,4.67405,5.3007,5.33533,5.46983,5.19488,4.40462,4.38187,5.30098,5.46748,5.18645,5.66666,5.21082,5.6216,5.64969,4.90662,5.58176,5.6068
2783596,3.54093,3.90916,3.54104,3.32441,3.59417,3.30499,3.69357,3.47337,3.59417,3.30499,3.69357,3.47337,4.04906,4.0793,4.28408,3.70535,3.24652,3.97688,3.87583,3.77672,3.99395,3.92587,4.20133,4.08342,3.51383,3.91601,3.99644,3.6025,3.72544,3.66998,3.68558,3.69622,3.60746,3.80881,4.25615,3.80096,3.80119,3.65857,3.47969,4.10002,3.90108,3.71365,4.02321,3.99353,3.89846,4.32949,4.32997,4.09728
4017212,4.03571,3.88712,4.35228,3.54244,4.04409,4.11146,4.34395,4.06262,4.04409,4.11146,4.34395,4.06262,4.62389,3.54855,3.87384,4.12681,4.07618,3.78277,4.54848,4.1485,4.49377,4.64772,3.88262,4.11347,3.67444,3.65827,3.95927,3.64322,4.4831,3.87321,3.97795,3.63709,3.91513,4.41213,4.38598,3.98792,4.17947,3.71094,4.55202,4.06844,4.34121,4.48191,4.15922,3.77687,4.98354,3.76729,4.36566,3.96769
3797295,6.45633,7.63561,7.38243,6.37566,6.21113,6.55125,6.52279,5.96975,6.21113,6.55125,6.52279,5.96975,5.4448,4.89011,5.29403,5.10594,6.0459,4.90723,5.44781,5.02337,5.62564,6.25426,6.20035,6.45387,5.1007,5.27662,4.86066,5.56905,5.55986,5.73352,5.86307,5.82113,5.30098,5.45132,5.55438,5.34803,5.86184,5.53964,5.58866,4.88218,5.37364,6.00361,5.28728,5.60314,4.97518,5.1677,5.79781,5.43329
2368492,2.73478,3.77993,2.75837,2.65852,2.82517,2.65432,2.87859,2.77441,2.82517,2.65432,2.87859,2.77441,2.61328,2.93902,2.86563,2.70673,2.75115,2.74103,3.15364,3.29724,2.84086,2.94253,2.91382,2.79627,2.84474,2.77842,2.85877,2.84143,3.05394,2.92633,2.82632,2.96212,2.69344,3.02422,3.1815,2.75731,2.85953,2.98396,2.75697,2.92522,2.93238,2.72644,2.68093,2.76289,2.92667,3.03433,2.91791,2.76482
3247757,7.31549,6.9732,6.89797,7.10921,7.29862,6.91995,7.34301,7.02673,7.29862,6.91995,7.34301,7.02673,6.93855,6.955,6.4383,6.89012,6.93993,6.68998,7.12726,6.83591,6.75226,6.9494,6.45278,6.52848,7.07053,6.55461,6.66586,7.0877,7.1221,7.03692,7.21276,6.81283,6.35449,6.52899,6.75639,6.7575,7.17967,7.06166,6.85722,6.54462,6.59289,6.58084,6.39814,6.47911,6.31266,6.77907,6.48658,6.65304
3882681,6.53324,6.56442,6.51376,6.76019,6.20624,6.3485,6.24781,6.21828,6.20624,6.3485,6.24781,6.21828,6.57467,6.30667,7.0894,6.33615,6.67501,6.74844,6.26323,6.92001,6.53959,6.76944,6.49611,6.59008,5.87306,6.21035,6.48417,6.20071,6.65977,6.2533,6.78722,6.7149,6.55175,6.85499,6.65453,7.03613,6.22851,6.00457,6.63599,6.77692,6.52224,6.98404,6.34322,6.30752,7.55798,7.28544,7.2907,7.20641
2563785,3.56173,5.04434,5.43604,3.52942,3.70048,3.06684,3.03503,3.24227,3.70048,3.06684,3.03503,3.24227,3.74647,3.6328,3.86412,3.73992,3.17642,3.9942,3.76795,3.58049,3.97718,3.90806,3.81094,3.89652,3.33647,3.5758,4.03323,3.48313,3.62083,3.83787,3.90777,4.07535,3.46716,4.00061,3.83563,3.88537,3.43213,3.63359,3.11855,3.93186,3.75644,4.55849,4.45946,3.75016,4.06744,3.72618,3.85934,4.02093
2588319,8.79404,8.22906,8.73115,8.92823,8.8388,8.79369,9.18583,9.07748,8.8388,8.79369,9.18583,9.07748,8.58339,8.67684,8.66959,8.71203,8.56471,8.08073,8.55595,8.29432,8.73971,8.95134,8.30003,8.78105,8.40543,8.35726,8.27429,8.17272,8.62034,8.84863,8.50107,8.74339,8.5405,8.59253,8.68346,8.35865,8.67164,9.17918,8.25307,8.5001,8.54208,8.29554,8.60363,8.21348,8.509,8.62224,8.10042,8.69942
2843560,3.79964,4.35899,4.19692,3.72613,4.06244,3.91672,3.72773,3.87406,4.06244,3.91672,3.72773,3.87406,5.022,4.70903,4.59954,4.94039,3.85151,4.22862,4.16114,4.50692,4.99051,5.12952,5.18812,4.8054,5.15985,4.45648,4.72312,4.24591,5.03229,4.35144,4.36187,4.61813,4.52821,4.03821,4.23962,4.11707,5.16212,5.34185,4.06253,4.81337,5.04119,4.14187,4.64799,4.7314,4.29372,5.7817,5.79683,4.69909
3027943,3.99025,3.20666,3.78256,4.23716,4.2028,3.87688,4.16281,4.47043,4.2028,3.87688,4.16281,4.47043,4.59668,5.28121,5.54403,4.95306,4.81573,5.12379,5.26613,4.81607,5.06209,4.50943,4.08447,4.00534,5.31914,5.34589,5.52087,5.18051,4.06393,4.96593,4.29607,3.97424,5.45774,5.894,5.36499,5.61693,5.40141,5.29132,5.10423,5.52436,4.39636,3.8063,4.27024,4.90541,5.15989,5.18968,4.68674,5.68213
3772775,5.03552,4.71133,4.84183,4.9543,4.47171,5.09327,5.03815,5.27267,4.47171,5.09327,5.03815,5.27267,4.80672,5.04823,4.83704,5.01263,5.29265,4.55756,4.30969,5.06807,4.02207,4.5314,4.32243,4.07859,4.65278,4.94773,4.68525,5.02102,4.38185,4.07658,4.18568,4.36344,4.83447,4.77832,5.18291,5.15358,4.11997,4.21734,4.51697,4.35203,4.93663,4.95962,4.543,4.73968,4.44904,4.34104,4.27709,4.23012
2708229,6.12896,6.57094,6.24863,5.98753,5.70333,6.67769,6.91251,6.68903,5.70333,6.67769,6.91251,6.68903,4.65805,5.04967,5.31569,5.08068,4.79021,5.07396,5.00467,5.30363,6.94705,5.655,6.19762,6.14747,4.80713,4.57041,5.05394,4.60562,7.69453,7.90092,7.40815,7.89011,4.81695,4.59178,5.20524,4.54688,5.84083,5.13979,5.81796,5.92451,5.85429,5.90887,5.36957,5.13562,6.13003,5.48344,5.4747,5.83576
2453881,3.51842,3.03737,3.43749,3.32548,4.00692,3.47539,3.44702,3.22513,4.00692,3.47539,3.44702,3.22513,3.47445,3.74806,3.60631,3.51713,3.40169,3.67151,4.03353,3.85742,3.74902,3.69302,4.01169,3.90247,3.62619,3.61709,3.65207,3.5217,3.75846,3.71642,3.81349,3.5532,3.613,3.64623,3.61891,3.35092,3.64777,3.62414,3.32243,3.94671,3.78988,3.81987,3.76192,4.01293,3.51136,3.71313,4.23359,3.98315
3687405,6.07753,6.2059,6.14186,6.44275,5.9357,5.07701,5.38859,5.31596,5.9357,5.07701,5.38859,5.31596,5.03398,5.25425,5.33967,5.10385,5.85421,5.65423,5.12652,4.90684,5.49895,5.54256,5.13799,5.51007,5.41254,5.22933,5.16902,5.37162,5.49744,5.29224,5.37802,5.08126,4.99551,4.92528,5.18318,5.43499,5.59803,5.48794,5.36337,4.96033,5.70886,5.36115,5.19836,5.163,5.37161,5.94971,5.31949,5.60558
3333247,7.82861,7.63797,8.01981,7.51207,8.12446,8.23928,8.06443,7.93451,8.12446,8.23928,8.06443,7.93451,8.77536,8.44598,7.97485,8.51443,8.36141,7.95024,7.61625,7.70021,6.99344,7.28052,7.29182,7.2127,7.30846,6.84126,6.7506,6.97781,8.29369,8.7116,8.23614,8.53526,7.69638,7.68273,7.26897,7.70937,7.81155,7.17912,8.34403,7.22771,6.88738,7.39203,7.48133,7.96013,8.33794,8.70682,7.90675,8.46352
3942648,9.13226,9.08768,8.80041,9.27647,9.99928,9.85406,9.71328,9.87777,9.99928,9.85406,9.71328,9.87777,9.75364,9.52022,9.7142,9.51798,9.96716,9.36878,9.72261,9.37737,9.72777,9.88249,9.38389,9.74903,9.59645,9.34127,9.4108,9.85326,9.79743,9.66993,9.86624,9.65264,9.70072,9.76122,9.66609,9.86008,10.2535,10.2983,9.89648,9.39428,9.32306,9.42972,8.88421,9.13551,9.28817,9.79446,9.68062,9.78323
3662876,3.03057,3.37706,3.23033,3.32763,3.43195,3.19823,3.23979,3.15082,3.43195,3.19823,3.23979,3.15082,3.25688,3.30407,3.40039,3.19301,3.24021,3.14119,3.13123,3.20714,3.29904,3.34232,3.18403,3.38582,3.29279,3.20137,3.37005,3.30829,3.38468,3.17134,3.39554,3.56482,3.04905,3.28922,3.14678,3.31642,3.18931,3.43706,3.41161,3.40081,3.43474,3.32006,3.42077,3.36906,3.55813,3.35237,3.47867,3.34409
3503119,5.32387,4.85051,5.65513,5.66479,6.56563,6.95124,5.33132,6.47854,6.56563,6.95124,5.33132,6.47854,4.74946,4.29239,5.03818,5.09383,5.56672,4.84397,4.25704,4.75872,4.97135,4.51987,4.3037,4.89302,5.8034,4.55056,5.00271,5.69806,4.96809,4.60249,4.81521,5.10657,4.92918,5.08875,5.65836,5.80293,5.41707,5.17437,5.51319,4.62193,4.31697,4.28747,4.28007,5.07808,4.68667,5.56715,5.03229,4.7093
2953481,3.32051,3.72377,3.50192,3.50904,3.64547,3.46304,3.57094,3.39356,3.64547,3.46304,3.57094,3.39356,3.39056,3.8081,3.82593,3.32815,3.45292,3.9435,3.23836,3.84324,4.02602,3.40702,3.75409,3.92181,3.66841,3.52034,3.81206,3.27048,3.53761,4.0719,3.75253,3.92605,3.68215,3.50438,3.69525,3.22289,3.54091,3.70312,3.31007,4.1357,3.62143,3.7984,3.53351,3.55184,3.64518,3.3611,3.82853,3.39428
3027956,4.49158,4.3024,4.07102,4.87109,3.60653,4.79761,4.60114,5.28371,3.60653,4.79761,4.60114,5.28371,5.39528,5.93383,5.08771,5.81285,5.85289,5.09128,5.91685,6.07616,6.35934,5.27939,5.93793,5.80366,6.25043,5.92795,6.29871,5.92845,4.56304,4.90097,4.61221,5.05272,6.25539,5.82431,6.4817,6.57658,6.43556,6.68418,6.71618,6.26836,5.44631,4.53564,5.35158,5.77715,6.30448,6.78635,5.61259,5.98159
3027961,3.44073,4.09563,3.33086,2.92725,3.22446,3.37325,3.06231,3.29575,3.22446,3.37325,3.06231,3.29575,3.52079,3.99455,4.3984,4.07315,4.06457,3.43024,4.02544,4.52432,3.75758,3.81911,2.90936,3.4701,4.39645,4.79628,4.85221,4.18885,3.34821,3.53181,3.26503,3.69462,4.70536,4.57195,3.73991,4.30617,4.67498,4.47366,4.24431,4.12647,3.34399,4.02257,4.17859,3.18074,4.50645,4.23992,3.68597,3.69765
2843579,6.54575,6.55346,6.29087,6.58932,5.71562,6.08642,6.31626,6.33499,5.71562,6.08642,6.31626,6.33499,6.4321,6.08656,6.27016,6.21758,5.90702,5.65574,6.20041,6.19649,5.99756,5.96853,5.74787,5.65786,6.61744,6.26887,6.62942,6.15703,5.96676,5.99398,5.52946,6.03681,6.47072,5.76336,5.78511,6.50125,5.80303,6.26647,5.59759,5.40179,6.3126,5.31082,5.79675,5.8094,5.34476,5.92896,5.54998,5.95695
3577513,9.78896,9.52897,9.47954,9.89421,9.75989,9.77719,9.41922,9.50232,9.75989,9.77719,9.41922,9.50232,9.42444,9.93759,9.68971,9.77022,9.83544,9.77963,9.6283,9.71288,9.49644,9.38811,9.16838,9.31578,9.89959,9.70414,9.83038,9.94091,9.82231,9.73877,9.86758,9.53912,9.56623,9.56966,9.64641,9.77309,9.63954,9.49002,9.72547,9.75604,9.63542,9.6131,9.45851,9.60516,9.16792,9.09792,9.00042,9.07657
2953501,3.69609,3.69253,3.57704,3.54179,3.37871,3.26226,3.89425,3.73829,3.37871,3.26226,3.89425,3.73829,4.65609,4.39344,4.9009,4.9229,4.39025,4.45898,4.39878,4.64587,4.48064,3.7369,3.78575,4.30502,4.06813,4.75701,4.91152,3.98839,4.50278,4.41435,4.03659,4.63017,4.74757,4.95796,4.77404,4.30164,4.14885,4.34087,4.20313,4.38438,4.38014,4.04703,4.11688,4.65862,4.5402,4.63819,4.03511,4.62262
2927967,5.88148,5.8895,4.8301,6.05642,3.70674,4.92269,4.77988,4.8843,3.70674,4.92269,4.77988,4.8843,3.90353,4.28113,4.60583,5.60515,4.83325,3.37282,3.95301,4.49599,3.77751,4.45527,3.56119,3.80401,4.30852,4.71839,4.08552,3.75487,4.36585,5.59074,4.40383,4.39776,4.16493,3.83341,3.8821,3.93488,3.79047,3.48909,3.78296,4.1346,5.20573,4.70536,4.37924,4.96904,4.17773,4.46475,4.46639,4.62934
2978026,6.81303,6.78743,7.20425,7.23202,7.42169,7.42128,7.75298,7.45394,7.42169,7.42128,7.75298,7.45394,7.3083,7.04324,7.36651,7.11697,7.13225,7.13008,7.60189,7.28059,6.70213,6.94225,7.60886,7.23466,7.13317,7.13313,7.10354,6.56226,6.56177,6.77261,6.44293,6.79276,7.24352,6.7403,6.9096,7.22048,6.9132,6.9194,6.82182,7.02896,7.02593,6.78375,6.95593,7.09405,6.92679,7.17805,6.4818,6.69227
3137875,4.6799,5.14114,4.60807,4.20594,4.24722,4.06456,4.60176,4.14964,4.24722,4.06456,4.60176,4.14964,4.57259,4.46465,4.53151,4.62073,4.99749,4.79724,4.89739,4.79661,4.84191,5.268,4.8749,5.39651,4.80005,4.20249,4.54679,4.97195,4.71861,4.37676,4.64556,4.655,4.63085,4.76855,5.03472,5.09738,4.66918,4.79366,4.71108,4.99862,5.25751,5.63556,4.40857,4.87904,4.91793,4.74554,5.30584,5.15693
3187834,5.60799,5.63066,5.54067,5.69162,5.87803,5.5431,5.57152,5.70742,5.87803,5.5431,5.57152,5.70742,5.84468,5.26131,5.52851,5.42989,5.6474,5.52075,5.41194,5.17815,5.0301,5.18132,4.91073,5.10397,5.48597,4.91542,5.01085,5.47109,5.53657,5.21716,5.53533,5.30623,5.56583,5.07889,4.6214,5.14536,5.11719,4.7101,5.54167,5.08312,5.64781,5.14035,5.00015,5.59134,5.28591,5.24586,5.64624,5.45448
2428478,4.80733,4.69302,4.75347,3.92349,4.69811,4.69605,4.87273,4.12599,4.69811,4.69605,4.87273,4.12599,4.40367,4.9563,4.94357,4.60761,4.36674,4.47183,4.71885,4.59493,4.95292,4.14671,4.6553,5.2256,4.75838,4.96709,4.94263,4.67237,4.67458,5.6066,4.90772,5.56635,4.41945,4.89856,5.5431,4.20308,5.32282,4.93165,4.72278,5.28178,4.75563,4.93382,4.86147,4.59335,4.66208,4.729,4.33695,4.93672
3247784,5.57609,6.33629,6.13654,6.14381,6.01482,6.27404,6.40388,6.21521,6.01482,6.27404,6.40388,6.21521,5.82446,5.73787,5.21942,4.96325,6.12988,5.73296,5.32116,4.96178,6.54375,5.75196,6.3877,6.32098,5.74982,5.63068,4.98706,5.62476,6.09718,5.67378,6.18041,5.82393,5.59021,5.59205,6.28795,5.46375,5.98252,6.51525,5.99055,5.41429,5.31643,5.71754,5.60511,5.46915,5.8697,5.55143,5.84538,5.23465
2648305,4.17208,4.10224,4.23032,4.134,4.31183,3.81846,4.15003,3.73649,4.31183,3.81846,4.15003,3.73649,3.96921,4.32712,3.85891,4.10743,3.62393,5.05538,4.38542,3.81976,4.4936,3.91817,4.09618,4.13607,4.01105,4.20875,3.95298,3.66658,3.99683,4.06349,3.49025,3.93395,4.00867,4.58708,4.45928,3.61114,3.82687,4.14652,3.81148,4.02087,3.69227,3.94653,4.1155,4.15381,4.13816,4.45914,4.32139,4.62608
2673730,6.96639,6.75732,6.66249,6.71906,5.93445,6.15313,6.33636,6.18061,5.93445,6.15313,6.33636,6.18061,5.87001,6.36973,5.99846,6.13654,6.19029,6.01187,6.21609,6.49421,6.32776,5.94602,6.16551,5.75013,6.12094,6.11993,6.23655,5.76567,6.26565,6.38662,5.95614,6.10913,6.09652,5.6397,6.21835,5.7018,6.0718,5.9927,6.09023,6.32954,5.84515,6.07767,6.18849,6.19166,6.14514,6.41957,5.81739,6.1766
3383227,7.47986,7.87799,7.58461,7.40458,7.10774,7.87903,7.29539,7.51427,7.10774,7.87903,7.29539,7.51427,5.16499,5.61726,5.81106,5.68851,6.23428,6.05767,5.98798,5.86197,6.40326,6.53653,5.51808,7.27885,6.08761,7.29978,6.182,5.87692,6.46052,6.153,6.38986,6.32263,5.72963,6.03319,4.47624,5.91108,6.04915,6.16335,6.52378,5.99477,6.32365,6.03603,6.25695,6.14963,6.58402,6.03985,6.48289,6.00329
3832760,5.94014,5.90848,6.2888,6.11528,5.69885,5.91533,5.88334,6.10029,5.69885,5.91533,5.88334,6.10029,5.76783,5.37634,5.60605,5.81483,5.45876,5.16017,4.77987,5.42697,4.55702,5.48075,4.38467,4.94131,5.07408,5.77322,5.46394,5.81751,5.4573,5.16644,5.24936,5.2194,5.90717,5.18518,5.42044,5.79052,4.73153,3.97925,4.99234,4.87675,5.02226,4.73247,5.43688,5.85098,5.76758,5.39569,4.7774,5.55778
3882720,6.41759,6.17771,6.56974,6.25448,5.80531,6.16183,6.04055,6.22408,5.80531,6.16183,6.04055,6.22408,5.47636,5.88655,6.10114,5.69325,6.16136,6.20302,5.75583,5.68223,5.51896,5.92036,5.69567,5.73778,5.88511,5.62425,5.23823,5.87848,5.52144,5.75074,5.87709,5.2037,6.05525,5.74575,6.00348,6.15497,5.67269,5.6263,5.75868,5.90897,5.36464,6.23578,5.57775,5.87457,5.8693,5.99688,5.52247,5.59044
4017245,3.54375,3.44174,3.71322,4.00489,3.74984,3.97374,3.50722,4.13692,3.74984,3.97374,3.50722,4.13692,3.7476,3.79388,3.75598,3.88189,3.83548,3.6729,3.98143,4.03323,3.66806,3.64043,3.85225,3.76139,3.94619,4.31599,4.09826,4.07486,3.90476,3.59086,3.84701,3.56803,4.36809,3.5413,3.47085,3.68686,3.70964,4.18886,4.2286,4.05144,3.84915,3.87921,4.23215,4.05748,3.66624,3.6517,3.91162,3.54493
3113456,3.2282,3.69447,3.62954,3.2972,3.10195,2.89188,3.21213,3.05294,3.10195,2.89188,3.21213,3.05294,3.84265,3.87065,4.50791,3.73245,3.53116,3.87716,3.97435,4.03601,3.95188,3.92397,4.44028,4.32967,3.75447,3.96012,3.97294,3.72256,4.20089,4.26484,4.09339,4.02911,4.02913,3.91376,3.99646,4.29147,3.85709,3.79432,4.01417,4.10259,4.098,4.02644,4.05726,3.87186,3.9551,4.14474,4.60873,4.20638
3443183,3.10533,3.32193,2.85723,2.78376,3.21769,2.78614,3.11243,2.92799,3.21769,2.78614,3.11243,2.92799,3.04648,3.01431,3.26572,2.8703,2.83789,3.5311,3.25144,3.0931,3.01932,3.38587,3.40938,3.29727,2.91941,3.19372,3.19133,3.07064,3.1754,3.0775,3.16404,3.40674,3.21466,3.24092,3.25343,3.02326,3.05292,2.79635,3.08049,3.27639,3.41326,3.166,3.10879,3.50079,3.68276,3.25252,3.35945,3.45047
3687435,3.65586,3.9048,3.79106,3.66157,3.90366,3.7759,3.86962,3.70699,3.90366,3.7759,3.86962,3.70699,3.78415,3.57007,3.51306,3.76809,3.51063,4.21069,3.98709,3.7663,3.75287,4.07053,4.38468,4.07497,3.66532,3.91028,3.8487,3.67802,3.69186,3.58511,4.01678,4.17881,3.69218,4.21662,3.34407,3.32517,3.65568,3.59616,3.95299,3.66677,3.91002,4.18604,4.189,3.88663,4.30642,3.88757,4.5388,3.84442
3553103,3.54178,4.3852,3.72883,3.77923,4.09791,3.85489,3.91913,4.15024,4.09791,3.85489,3.91913,4.15024,4.02256,3.68131,3.91411,3.88834,4.07392,3.8167,3.63291,3.94779,3.81265,4.29473,4.67032,4.2249,4.05615,4.06934,3.71467,3.99313,3.80232,3.522,4.07482,4.161,3.91374,3.6315,3.7103,3.78724,4.48888,3.88131,4.26221,3.86902,3.79775,4.09192,3.94839,3.94307,3.9974,3.88552,3.8879,4.04873
2868131,5.22415,4.92807,5.21372,5.37102,5.21287,5.5213,5.1836,5.50976,5.21287,5.5213,5.1836,5.50976,5.57413,5.54141,5.62777,5.59446,5.55624,5.15862,5.60964,5.46456,5.26948,5.35938,5.18896,4.9161,6.10875,6.02764,6.14856,5.70686,5.31329,5.47617,5.27247,5.26689,5.93033,5.6326,5.73764,5.44356,5.17872,5.36266,5.06622,5.20156,4.68773,4.87494,5.06821,5.13929,4.99629,5.24481,5.05551,5.33367
2428501,8.20834,7.85099,7.86228,7.62916,5.90939,6.74172,7.1411,6.8546,5.90939,6.74172,7.1411,6.8546,6.69548,6.61538,6.3554,6.44393,5.62027,6.21848,5.38068,5.12006,8.01154,8.44653,8.03964,8.05962,6.56116,7.28302,6.51459,6.17528,6.61278,6.47645,6.33213,5.52861,6.19511,6.16998,5.99223,5.82635,6.20965,7.0209,6.5634,5.90487,5.50816,4.99959,5.16661,4.72555,5.44525,5.11231,5.15561,4.90155
3137901,3.8253,4.12899,4.03309,3.52949,4.34661,4.04858,4.27806,3.48361,4.34661,4.04858,4.27806,3.48361,3.92402,4.20204,4.07613,3.79217,3.64409,4.21808,3.79324,4.0312,4.03695,3.9751,3.94871,3.84404,3.43656,3.8165,4.2192,3.58949,3.4128,4.08424,3.56763,3.8665,3.92972,3.72467,3.88277,4.58209,4.14977,3.40444,4.12846,4.21032,3.48827,4.50656,3.82147,4.14408,4.16102,3.95774,4.54438,4.14957
3942681,4.29424,4.2291,4.25238,4.26549,4.75933,4.26448,4.37671,4.22472,4.75933,4.26448,4.37671,4.22472,4.3207,4.14552,4.20328,4.22587,4.23414,4.63879,4.44896,4.31284,4.3616,4.48467,4.52247,4.5652,4.30897,4.34177,4.25558,4.50583,4.40476,4.25827,4.59379,4.35143,4.59803,4.4471,4.21273,4.07793,4.5305,4.25549,4.44407,4.77785,4.48382,4.37362,4.33591,4.59403,4.82418,4.62046,5.00284,4.49367
2978044,3.07653,3.36432,3.17783,3.18924,3.52441,2.96757,3.27436,3.06599,3.52441,2.96757,3.27436,3.06599,3.77467,3.80729,4.40921,3.69981,3.57911,3.86516,3.9976,4.13037,4.62673,4.19998,4.51631,4.37281,3.95325,4.14807,4.29345,3.88234,3.99502,4.04209,3.92768,4.27846,3.95037,4.04923,3.80395,3.79574,3.76312,3.82085,3.7497,4.20235,4.28994,4.21727,4.2282,4.21186,4.49817,3.92573,4.44308,3.79997
2893562,3.72475,3.84993,3.87477,3.69563,4.00796,3.6526,3.57911,3.61333,4.00796,3.6526,3.57911,3.61333,3.77349,4.37697,3.83607,3.91527,3.4972,3.99456,3.96061,3.65434,3.94757,4.04687,4.17603,4.06344,3.63282,3.6587,3.6323,3.44497,4.28214,3.7677,4.08169,4.27084,3.76675,3.88776,4.00227,3.44921,4.12221,3.8226,3.49891,4.11922,3.8371,3.74849,3.9387,3.73769,4.28495,4.06171,4.36493,3.96405
3832777,4.2717,3.76584,4.31091,3.52113,4.04945,3.77549,3.67556,3.72532,4.04945,3.77549,3.67556,3.72532,3.30543,3.40656,3.69467,3.52059,3.31359,3.74261,3.23654,3.40394,3.22791,3.48248,3.32904,3.34134,3.7667,3.08789,3.50482,3.54322,3.56211,3.11502,3.59673,3.43225,3.26907,3.32858,3.2545,3.39568,3.54914,3.43762,3.25926,3.68376,3.58135,3.52926,3.18648,3.63689,3.39483,3.3298,3.39586,3.33174
3443206,3.09152,3.18664,3.19742,2.93767,3.01922,3.01021,3.19751,2.92373,3.01922,3.01021,3.19751,2.92373,3.55315,3.22537,3.15809,3.38685,3.3182,3.45658,3.40541,3.75044,3.84266,3.57898,3.60005,3.34585,3.44523,3.201,3.40979,3.57499,3.14428,3.21239,3.50274,3.27576,3.64401,3.62597,3.149,3.5018,3.11003,2.99069,3.00793,3.14125,3.81333,3.82193,3.71295,3.13917,3.62556,3.09801,3.61937,3.16374
3357723,4.83415,4.33355,4.478,4.57844,4.05567,4.50975,4.23127,4.85218,4.05567,4.50975,4.23127,4.85218,4.34918,5.14091,4.4052,5.06291,4.92353,4.98781,4.33059,4.7051,4.63439,5.32502,5.01981,4.96617,4.87278,4.45925,4.44817,4.80812,4.95639,4.85083,5.37663,4.50844,4.54242,4.35262,4.6408,4.92057,5.04476,4.70202,4.60457,4.79608,4.73696,4.92828,4.22375,5.16292,5.07322,5.02401,4.62175,5.10283
3722872,10.477,10.6748,10.6074,10.555,10.6843,10.5148,10.5656,10.5723,10.6843,10.5148,10.5656,10.5723,10.3035,10.2534,10.0892,10.2564,10.6036,10.3838,10.2555,10.0355,9.36777,9.23292,9.24008,8.74246,10.4382,10.0648,10.1369,10.4998,9.32452,9.24379,9.3322,9.09282,10.2482,10.0812,9.85323,10.1809,9.48936,9.59164,9.94265,9.78656,10.2428,9.85435,10.0257,10.5146,9.63645,9.85171,9.47968,9.76424
2977949,4.38562,4.86724,4.64972,4.50424,4.37235,4.76104,4.44344,4.65772,4.37235,4.76104,4.44344,4.65772,4.20233,4.32358,4.48654,4.51424,4.09905,4.14535,4.30486,4.29734,4.36163,4.00847,4.39422,4.30889,4.10191,4.02552,4.26605,3.86261,4.4236,4.66537,4.1104,4.45346,4.17166,4.62409,4.4181,4.20753,4.21268,4.31689,4.25579,4.41874,4.09705,4.33381,4.1648,4.11893,4.55286,4.42618,4.15976,4.57708
2978050,5.86655,5.23405,5.36067,5.95557,5.27409,5.68022,5.67085,5.68846,5.27409,5.68022,5.67085,5.68846,6.0715,6.07318,5.79523,5.75542,5.85801,5.47827,5.97958,5.79488,6.18238,6.1193,6.1457,6.16341,5.97443,5.82897,6.11911,5.76613,6.33833,6.46346,6.2877,6.23139,6.13835,5.59808,6.36445,6.00094,6.35703,6.82339,6.10754,5.54945,5.78747,5.42424,5.78185,5.8713,5.75609,5.53475,5.33714,5.71857
3662924,6.68817,6.84324,6.77054,6.86594,6.6177,6.58529,6.46204,6.56285,6.6177,6.58529,6.46204,6.56285,6.31933,6.40299,6.12587,5.93628,6.24621,6.50895,6.29886,6.49311,6.2116,5.90874,5.78172,5.76564,6.11633,6.23625,6.21906,6.23902,6.0073,6.18768,6.12452,6.07436,6.08769,6.11968,6.32,6.3254,5.78081,5.56752,6.11057,5.97189,6.29358,6.32873,6.4532,6.47551,6.20257,6.25564,6.18914,6.19124
3992648,3.34664,3.74407,3.47423,3.24395,3.55195,3.26915,3.33092,3.13477,3.55195,3.26915,3.33092,3.13477,3.3828,3.03581,3.27547,3.10736,3.35144,2.91217,3.15679,2.81826,2.86535,3.13658,3.29163,2.87862,3.10147,2.92005,3.30966,3.23323,3.18342,3.17699,2.90907,2.95004,3.39569,3.26785,2.84189,3.25768,3.12616,2.90477,3.15824,2.92055,3.20511,3.16687,3.16658,2.88956,2.97801,3.26183,3.09502,2.94948
2843619,7.99851,8.15732,7.97629,8.22302,7.82303,8.32256,7.77904,8.20517,7.82303,8.32256,7.77904,8.20517,7.89456,7.49937,7.96771,7.87566,7.80588,7.4732,7.44681,7.68095,7.57091,6.62696,5.7395,6.47577,7.71156,7.48624,7.62732,7.39754,8.17791,8.29385,8.03423,8.14361,8.03181,7.55314,7.8145,7.58951,7.84345,7.90754,7.53382,7.78571,7.92321,8.14987,7.95759,7.68213,6.99136,6.93269,6.11023,7.10601
2927993,6.00962,6.15651,5.95382,6.12569,6.37232,6.53015,6.27075,6.13279,6.37232,6.53015,6.27075,6.13279,5.59528,5.25249,5.64837,5.32839,5.48597,5.35499,5.39583,5.25366,5.39199,5.26343,5.92344,5.90675,5.43527,5.30971,5.3899,5.15976,5.25072,5.32994,5.28662,5.40213,5.49638,5.09133,5.20572,4.73966,5.47492,5.97418,5.13935,4.81407,4.96661,5.40563,4.95329,4.8776,5.41638,5.76446,5.04482,5.17866
3247818,3.67213,3.7176,3.89239,3.73284,3.79399,3.65874,3.83909,4.08903,3.79399,3.65874,3.83909,4.08903,4.01392,4.27338,4.37215,4.09786,4.02372,4.05027,3.59218,4.11915,3.84147,4.212,3.73709,4.13534,3.80527,3.83325,4.03959,4.19681,3.81101,3.23421,4.26397,3.5175,4.20115,4.14429,4.2142,4.12781,3.78209,3.79898,4.07754,4.11861,4.05891,4.03419,3.85097,4.07458,4.05153,4.01332,4.54858,4.27095
3687452,9.56683,8.33232,9.373,8.77689,8.95586,8.76022,7.56916,8.28908,8.95586,8.76022,7.56916,8.28908,8.14677,8.03161,8.34797,8.30362,8.58613,7.43495,7.75925,8.15667,8.50302,8.97132,7.79686,8.79148,9.01325,8.4552,8.36487,8.94177,8.53975,8.36104,8.42608,8.33261,7.81013,8.22772,8.28191,8.71365,8.46885,8.39044,9.14708,8.40381,8.08848,8.53271,7.92009,7.84228,8.70823,9.0985,8.13255,8.48884
3917268,2.81525,3.43064,2.77487,3.10636,3.1199,2.81367,3.07133,3.05324,3.1199,2.81367,3.07133,3.05324,4.99442,4.9206,4.92219,4.90653,4.89368,5.53782,5.29979,5.16583,4.40023,4.95763,5.41424,4.69981,5.50452,5.15883,5.28806,5.71328,4.50283,4.72006,5.27514,4.7571,4.48769,5.07674,5.2222,5.23368,4.70182,4.5763,5.19172,5.81483,5.74199,5.19808,5.43262,5.09727,5.11335,5.21734,4.603,5.31079
3577545,4.31316,4.72267,4.32528,3.90099,5.18564,4.4001,4.25601,4.30056,5.18564,4.4001,4.25601,4.30056,5.15215,4.84302,4.71353,5.18985,5.03962,4.94396,4.39506,4.75767,5.30991,3.85405,5.05733,5.55275,4.48012,3.63266,4.29816,4.45915,4.65613,4.07101,3.97121,4.97158,4.56737,5.33011,5.06143,4.73696,4.92576,4.85008,4.90082,5.19911,5.15437,4.41334,4.25743,4.69597,4.23685,4.26847,5.53316,5.22649
3467637,7.12945,6.49413,6.75878,7.45037,7.61667,7.4678,7.39319,7.14037,7.61667,7.4678,7.39319,7.14037,6.73462,6.58046,6.27567,6.88048,7.04893,6.54625,6.24241,5.97285,6.17988,6.07145,5.62244,5.62019,6.614,6.0775,6.12879,6.88923,6.59806,6.99917,6.73855,6.15166,6.50532,6.53065,6.27125,6.48895,6.4695,7.12812,6.95233,6.05011,6.21183,6.68237,6.18221,6.36312,5.40605,5.14421,5.33386,5.5846
3503164,6.54637,6.25104,6.82098,6.61083,6.37797,7.06954,6.48237,6.51644,6.37797,7.06954,6.48237,6.51644,6.73081,6.49382,6.5085,6.53626,6.88881,6.23717,6.30753,6.45596,6.16458,6.53819,6.14787,5.69241,6.62567,6.66549,6.62157,6.75708,6.05186,6.12846,6.33448,5.86563,6.25529,6.45544,6.27892,6.85057,6.39305,6.44762,6.77809,6.36624,5.80193,6.68411,6.21406,6.40815,6.33652,6.00257,6.11966,6.263
2903574,4.45247,4.8862,4.38417,4.37112,4.15211,4.1412,4.01007,4.12091,4.15211,4.1412,4.01007,4.12091,4.58908,4.55649,4.70405,4.71123,4.38049,4.81935,4.43208,4.78812,4.40048,4.83359,4.72404,4.28355,4.64874,4.81316,4.58423,4.18167,4.54136,4.73535,4.39151,4.65043,4.72966,4.04569,4.70592,4.5288,4.67153,4.61172,4.15042,4.2623,4.92352,3.94624,4.40561,4.48653,4.89476,4.19989,4.56344,4.18047
3663033,3.7181,3.59256,3.77203,3.63819,4.03069,3.79376,4.21942,3.69443,4.03069,3.79376,4.21942,3.69443,3.63645,3.54171,3.55432,3.25492,3.48069,4.04921,3.73921,3.65443,3.41668,3.84303,4.21721,3.86706,3.37764,3.46516,3.50905,3.4951,3.49354,3.65495,3.85722,4.06082,3.87833,3.93771,3.41728,3.56029,3.67068,3.32289,3.73352,3.93607,3.61507,3.99769,3.82249,4.06564,3.89705,3.61587,3.84886,3.68264
3333309,4.5187,4.765,4.81045,4.47814,5.58986,5.95469,5.88535,6.20384,5.58986,5.95469,5.88535,6.20384,4.41194,4.50816,4.54672,4.84892,4.59779,4.86508,4.76977,4.62655,4.27086,4.30962,4.03394,4.50828,4.92522,6.69201,4.99024,4.70635,4.46673,4.34637,4.4586,4.56158,4.12652,4.49079,3.87275,4.61655,4.08585,4.01645,4.31591,4.75116,4.42519,4.4619,4.52986,4.40738,4.32677,4.56518,4.49241,4.29355
2953536,3.86012,3.6688,3.82483,4.02873,4.12622,3.78118,4.10242,3.40233,4.12622,3.78118,4.10242,3.40233,3.90568,4.21502,3.8869,4.06501,3.80158,3.96404,4.20251,4.32291,4.51995,3.78281,4.10391,4.09039,3.88983,4.17759,4.07535,3.69956,4.04334,4.29023,4.26106,4.51889,4.35484,3.61413,3.96758,4.21671,4.18011,4.06322,3.86968,4.11386,4.09572,4.21111,4.46778,4.53589,3.87288,4.02609,4.12358,3.81324
2708287,6.13159,5.96519,5.83054,6.27409,5.47956,6.29963,5.92407,6.1447,5.47956,6.29963,5.92407,6.1447,5.97235,6.5863,6.59645,6.64453,6.4596,5.79422,6.21618,6.35151,6.13145,6.19677,6.09743,6.07076,6.60429,6.38204,6.23822,6.31845,6.07615,6.13666,5.90857,6.00483,6.26155,5.62983,6.14926,5.99538,6.52807,6.57875,6.59,6.44139,6.49481,6.05726,6.1151,6.24895,6.42548,6.19686,5.90934,6.5119
3807370,9.34438,9.10363,9.25843,9.179,9.62352,9.7861,9.35961,9.14178,9.62352,9.7861,9.35961,9.14178,8.28088,7.9204,7.93549,7.95408,8.59595,7.90208,8.00856,7.81129,7.64079,7.79028,7.16372,7.76814,8.57545,8.38584,8.49242,9.09129,8.35871,8.03719,7.6966,8.15299,8.56356,8.48882,8.34048,8.42914,8.0994,8.74285,8.43107,7.53353,7.64693,8.04302,7.55131,8.03155,7.6009,7.93843,7.40129,7.73667
3832805,3.10797,3.36214,3.3144,3.17887,3.67023,3.89009,3.70706,3.39502,3.67023,3.89009,3.70706,3.39502,4.09596,3.58712,3.38247,3.40826,3.24342,3.45181,3.80993,3.74394,3.92328,3.57847,4.06379,4.32156,3.33587,3.62159,3.39856,3.35565,3.72078,3.45724,3.59488,4.00784,3.86268,3.46837,3.05666,3.30784,3.57518,3.92763,3.71602,4.44299,3.75153,3.56491,4.03454,3.48883,3.66501,3.10953,4.36534,3.86085
3527597,3.61754,4.10298,3.96674,3.34895,3.63351,3.28834,3.75651,3.41311,3.63351,3.28834,3.75651,3.41311,3.75263,3.56482,3.85342,3.74271,3.38492,3.87712,3.59245,3.73556,3.81099,4.25723,4.65003,4.14154,3.37622,3.4521,3.60778,3.61112,3.82962,3.86525,3.69615,3.74821,3.63528,3.78641,3.74588,3.8067,3.68013,3.30062,3.71649,4.09436,4.23633,4.0814,3.98899,3.72682,4.54093,3.65354,3.96732,3.82353
4017281,2.79476,3.08778,3.03658,2.92579,3.09883,2.93286,3.2062,2.82685,3.09883,2.93286,3.2062,2.82685,3.32446,3.21872,3.19409,3.22963,3.23104,3.68043,3.5127,3.38079,3.77457,3.97475,4.32496,4.30079,3.37601,3.15907,3.09941,3.45658,3.38406,3.62605,3.86876,3.77402,3.84786,3.43606,3.3372,3.48716,3.62595,3.88037,3.28544,3.6405,3.42861,3.45844,3.2296,3.28614,3.50515,3.47227,4.0902,3.49494
3443226,3.17688,3.75994,3.37421,2.86661,3.22582,2.82013,3.37065,2.95483,3.22582,2.82013,3.37065,2.95483,3.20077,3.17763,3.34328,3.05867,2.99261,3.28676,3.41929,3.30359,3.03728,3.47592,3.6191,3.56284,3.10794,3.08147,3.17708,3.23176,3.38214,3.22487,3.45871,3.42571,3.40176,3.58049,3.27307,3.23542,3.0994,2.83916,3.37663,3.8443,3.56625,3.41968,3.47786,3.45473,3.56074,3.38031,3.8444,3.6454
2623821,3.56802,3.63217,3.78883,3.21066,3.55372,3.54116,3.25265,3.33025,3.55372,3.54116,3.25265,3.33025,3.82537,4.03025,4.31939,3.86943,3.56609,4.08277,3.78579,3.72943,4.68192,4.35946,4.62157,4.37795,4.16356,3.77598,4.20755,4.1571,4.25149,4.04145,4.2078,4.25315,4.12883,4.04293,3.99853,3.60914,3.92593,4.07009,4.06509,4.06485,4.60214,4.28251,4.33395,3.96078,4.19682,4.19617,4.48538,4.41825
2818212,5.29296,4.77656,5.33222,5.63372,4.40418,5.5511,3.908,4.10584,4.40418,5.5511,3.908,4.10584,4.27371,5.22632,4.59479,4.47861,4.59043,3.85639,4.28389,4.52063,3.89407,4.11873,4.24984,3.73046,5.63757,5.2952,5.868,4.56941,4.47151,4.87934,4.47103,4.23616,5.17069,5.54886,5.58533,5.54247,4.70628,5.11163,4.93306,4.98567,4.86196,4.8146,4.62742,4.64106,4.4596,4.56881,4.78299,4.46738
3417703,4.29544,5.03038,5.48147,4.97701,5.22872,5.5147,4.67146,5.04156,5.22872,5.5147,4.67146,5.04156,6.78092,6.19162,5.6779,6.10182,5.4732,5.97752,5.61901,5.29127,5.93116,5.09278,6.155,5.64191,5.43943,5.24784,4.80779,5.06792,5.76363,5.93952,6.0298,5.92248,6.075,6.01653,5.6279,6.30301,5.08507,4.67744,5.52729,5.52918,4.74803,4.46361,4.73098,4.83594,5.61998,5.20618,5.87718,5.02652
2673773,4.24783,4.73944,5.05526,4.74589,4.1957,4.16309,4.21198,4.23462,4.1957,4.16309,4.21198,4.23462,4.71585,5.23272,4.69247,4.98519,4.77587,4.73261,4.77369,5.39663,4.99439,4.96559,5.30326,5.30667,4.53282,4.77155,4.81628,4.16577,5.02882,4.75794,4.60415,4.33312,5.15953,4.90504,4.65879,4.59876,4.33515,4.15902,4.49793,4.65401,4.913,4.482,4.76961,4.38418,4.82593,4.54967,5.0099,4.28768
2903588,7.49528,7.79554,7.63235,7.4117,6.97912,6.96233,6.78271,6.55355,6.97912,6.96233,6.78271,6.55355,7.04357,7.52175,7.09058,7.25711,7.08086,7.16308,7.39785,7.19721,6.86726,6.87139,7.12494,7.06751,7.12103,7.31228,7.17666,7.22553,5.74777,6.33765,5.97939,6.62708,7.15492,6.98401,7.81978,7.1045,6.22273,6.55572,6.85553,6.58029,7.23559,7.94494,7.31857,7.43717,7.41978,7.08282,7.56173,7.18101
3723005,4.13828,4.69626,4.47149,4.16043,4.69,4.16967,4.46859,4.00715,4.69,4.16967,4.46859,4.00715,4.06863,3.86027,3.55803,3.79531,4.22953,4.09274,4.01709,3.61306,3.93501,4.21957,3.98327,4.03591,3.87637,3.48857,3.47882,4.26291,3.67806,3.65444,3.67788,4.05089,3.95218,3.39231,3.39452,4.54166,3.65956,3.9933,4.07337,3.96247,4.12189,3.86823,3.86267,3.91375,4.45405,3.18969,3.40236,3.85284
3553141,6.32531,5.84532,6.42121,6.33356,6.40839,6.72033,6.59222,6.55945,6.40839,6.72033,6.59222,6.55945,6.14079,6.17122,6.34313,6.79224,6.80668,6.31279,6.2135,6.45033,5.87785,5.44691,5.71527,5.75674,6.46025,6.78311,6.29479,6.86779,5.87948,5.73058,5.52867,5.43982,6.33345,6.35994,6.27859,6.78963,5.8752,5.96768,6.29579,6.19574,5.9327,6.24789,6.54808,6.22953,5.98625,5.81525,6.18257,5.90407
3687475,3.47256,3.47128,3.78188,3.30394,3.62635,3.36055,3.17579,3.60884,3.62635,3.36055,3.17579,3.60884,3.72403,3.1186,3.42924,3.2086,3.12387,3.21035,3.68156,3.69183,3.29952,3.33046,3.44128,3.65288,3.42816,3.64105,3.76853,3.6825,3.12784,3.49625,3.34161,3.58985,3.61902,3.45266,3.42194,3.81716,3.31345,3.22489,3.63819,4.08099,3.47085,3.67767,3.60605,3.35338,3.68373,3.35427,3.81099,3.46941
2733737,2.62347,2.61488,2.39645,2.42692,2.60595,2.51167,2.45695,2.61324,2.60595,2.51167,2.45695,2.61324,3.89295,3.1788,4.13195,4.07633,4.11166,4.12845,3.85228,3.77783,3.70954,3.30019,3.08676,4.07028,3.9249,3.70626,3.62834,3.61094,3.28038,3.55409,3.30685,4.33211,3.83276,3.79094,4.05638,4.02297,3.77306,3.81963,3.90847,3.29113,3.38801,4.27001,4.81273,3.64992,4.06789,4.36215,3.26953,2.8453
3307795,6.19257,5.4795,5.65307,6.62676,6.96924,7.10687,6.33524,6.34319,6.96924,7.10687,6.33524,6.34319,5.96668,6.0401,5.71927,6.49062,6.80657,5.90116,5.55441,5.4819,5.88132,5.73484,5.25233,5.29656,6.21875,5.68384,5.95951,6.25176,6.38593,6.30898,6.57558,5.86604,5.99899,5.94816,5.40801,5.77256,6.457,6.73469,7.0852,5.99014,5.92984,5.85989,5.65128,6.15245,5.12288,5.58366,5.65895,6.03378
2513925,6.77797,6.49034,6.25153,7.29901,6.9273,6.92891,6.99434,6.82004,6.9273,6.92891,6.99434,6.82004,7.37253,7.62471,6.97616,7.5618,7.39812,7.04751,7.35642,7.36051,6.99783,6.92846,6.35402,6.57082,7.1931,6.43277,6.97557,7.27197,7.04017,7.23378,7.09861,6.62898,7.30815,6.32381,7.76927,7.1693,7.38106,7.16621,7.2079,7.01149,6.58481,6.14045,7.00649,6.82923,5.96104,6.64133,6.32572,6.26746
3917305,6.29321,7.06347,7.18223,6.23251,6.57958,6.79035,6.45715,6.27027,6.57958,6.79035,6.45715,6.27027,5.4781,4.96454,5.61845,5.33275,5.51518,5.47115,5.56389,5.01991,5.30014,5.95582,5.69952,5.05266,4.48714,5.17911,4.65103,5.0833,5.94006,5.98699,6.08269,5.89904,5.04435,5.56143,5.37209,5.1437,6.04143,5.56411,5.19527,5.25376,5.36369,5.58875,5.61424,5.28821,5.2911,5.56785,5.18184,5.74383
3663055,5.29013,5.26425,5.37636,4.96772,5.52519,5.10718,5.41679,5.05634,5.52519,5.10718,5.41679,5.05634,6.05994,5.81082,5.96675,6.37703,6.6434,6.40381,6.33695,5.95115,6.69441,6.74427,6.64259,6.07208,6.21396,6.31768,6.15128,6.46403,6.44678,6.15747,6.64113,6.28478,6.04173,5.66987,5.57837,6.13003,6.23986,6.58918,5.63435,5.45747,6.09152,5.25593,5.08498,5.69391,6.24528,5.43437,5.92992,5.47552
3223425,4.45167,4.61248,4.53293,4.48006,4.59284,4.8957,4.57232,4.82312,4.59284,4.8957,4.57232,4.82312,5.13392,4.81418,4.95055,4.91284,5.02048,4.92721,4.67293,4.94223,4.97538,5.09178,5.00666,5.21763,4.6768,4.75127,4.58187,4.83223,5.20741,4.86483,5.24314,5.2443,4.71508,4.74638,4.74569,4.96875,4.89904,4.94099,5.25751,4.98115,4.90055,4.90544,4.68158,4.98944,4.99618,5.01588,5.33306,5.16067
2318637,7.26161,6.9062,7.47579,7.36476,6.84023,7.17132,7.72253,7.5618,6.84023,7.17132,7.72253,7.5618,7.12113,6.77472,6.55551,6.81567,6.80403,6.13166,6.61806,6.21299,7.23845,7.00746,6.73158,6.87827,6.90826,7.55056,6.88843,6.52442,7.28814,7.4682,7.12903,7.96308,7.00883,7.11715,6.85972,6.98044,6.38603,6.60378,6.76184,6.56446,5.64971,5.72626,7.04593,5.7183,6.95425,6.81408,5.89313,7.15017
3722917,7.34295,6.82354,6.81837,6.85997,6.57757,6.65597,6.90295,6.83173,6.57757,6.65597,6.90295,6.83173,5.96932,6.04776,6.10462,6.55255,5.73665,6.00057,5.95822,5.93238,5.48401,5.53044,5.45806,5.65871,6.04996,6.0334,5.9014,6.29524,5.99302,5.73977,6.13674,6.04389,6.30604,6.37511,6.2648,6.28406,5.46208,5.4964,5.85549,5.8482,5.67532,6.48452,5.67432,6.55632,6.31318,5.72053,5.91701,5.51528
2404122,3.42056,3.43211,3.42096,3.15863,3.52512,3.14866,3.29929,3.23901,3.52512,3.14866,3.29929,3.23901,3.61771,3.70574,3.97498,3.55413,3.4178,4.03835,3.80106,3.72994,3.72125,3.55965,4.06135,4.19424,3.86216,3.77067,3.57942,3.43591,3.54863,3.75546,3.64294,3.58211,3.84712,3.79012,3.46287,3.64895,3.72448,3.53219,3.36169,3.7244,3.99009,3.36629,3.7001,3.71072,3.75317,3.81889,3.84119,3.51631
3577577,3.03874,3.03268,2.94108,2.89315,3.34282,3.06419,3.10585,3.00295,3.34282,3.06419,3.10585,3.00295,3.4418,3.01615,3.61644,2.90515,3.25885,3.03744,3.57256,3.15418,3.17692,3.40641,3.94993,3.39608,3.23139,3.07668,3.15613,3.34501,3.21971,3.49244,3.36056,3.23373,3.55294,3.3682,3.20632,3.40199,3.22211,3.17879,3.37777,3.95187,3.00739,3.09513,3.37839,3.55544,3.80868,3.37968,3.33466,3.18302
2368590,3.94845,4.07422,3.80971,3.72795,4.14964,3.67646,3.87259,3.73928,4.14964,3.67646,3.87259,3.73928,3.96812,4.07786,3.83201,3.85816,3.6735,4.31191,4.06399,4.22406,4.27525,4.43545,4.49471,4.51775,3.93957,4.12249,4.07623,3.77796,3.96958,4.07304,3.69251,4.15857,3.89113,4.04566,3.97479,3.6743,3.69391,3.99171,3.86469,4.20614,4.41746,4.11756,4.29206,3.91866,4.05491,3.94288,4.73205,4.10111
2733748,5.63577,5.94822,5.94292,5.66278,5.84528,5.31002,5.33294,4.88558,5.84528,5.31002,5.33294,4.88558,5.73542,5.14285,5.65501,4.72676,4.90301,4.91522,5.23275,5.20394,6.04771,5.35095,5.34974,5.31316,5.36368,5.17434,5.01518,4.54271,6.26491,5.50384,6.05967,5.48114,5.22372,4.7417,4.99003,4.9115,4.98981,5.01766,4.85661,5.32505,6.12862,4.82203,6.05935,4.67046,5.06898,5.52001,5.707,5.23641
3832830,4.98904,5.08311,4.88856,5.04263,5.2505,4.87821,4.88286,4.8914,5.2505,4.87821,4.88286,4.8914,4.67772,5.00192,4.52867,4.58253,4.85891,4.69247,4.80027,4.31433,4.84767,4.37221,5.25284,4.78659,4.73316,4.70706,4.64577,4.7148,4.57552,4.65141,4.85222,5.12218,4.67642,4.25846,4.78875,5.0192,5.04175,4.71299,5.0624,4.6938,5.40168,4.6178,4.36538,4.43647,4.66492,4.56909,4.66285,4.84662
2733749,5.24021,5.47664,5.53409,4.82849,6.10226,5.22314,5.27595,5.17568,6.10226,5.22314,5.27595,5.17568,5.32338,5.65306,5.68829,5.78165,5.61681,6.00134,6.16222,5.41709,5.51273,5.8953,6.30052,6.39164,5.98009,5.1969,6.00177,5.51499,6.22699,5.55891,5.9153,5.95641,5.64926,5.92434,4.73254,5.19711,5.0283,5.71999,5.29676,5.94001,5.29151,5.48249,5.73675,5.41224,5.92117,5.69297,5.78162,5.47591
2953570,2.884,2.94725,2.81868,2.63459,2.87526,2.81401,2.72018,2.80181,2.87526,2.81401,2.72018,2.80181,2.88379,3.22168,3.21953,2.94601,2.96967,3.4754,3.15374,2.98619,3.08419,3.20999,3.38141,3.19876,3.07684,2.9951,3.0814,2.67616,3.29738,2.77936,3.1734,2.80586,2.94025,3.19749,3.18128,2.93974,2.82742,3.00131,2.89801,2.99359,3.07417,3.13234,2.9552,2.8754,3.36583,3.02577,2.98769,2.83523
3687494,9.91118,10.2437,9.89688,9.93969,9.56443,9.59988,9.62647,9.86667,9.56443,9.59988,9.62647,9.86667,9.85828,10.0635,9.76074,9.78353,10.0115,10.0339,9.81015,9.79213,9.60473,9.72943,9.31491,9.43196,9.62564,9.76871,9.92564,10.122,9.70343,9.41498,9.48568,9.57087,9.85719,9.90223,9.80816,10.0161,9.65027,9.47356,10.0338,9.74664,9.60458,9.46344,9.75664,10.1264,9.61924,9.70807,9.08462,9.55252
2783715,3.62664,4.23546,3.91717,4.31476,2.92897,3.3945,3.30606,3.56881,2.92897,3.3945,3.30606,3.56881,3.18071,3.18254,2.97117,3.76051,3.5757,3.04552,3.19605,3.38647,3.22548,3.20602,3.22543,3.62659,3.01333,3.25727,3.06255,3.29082,3.12972,3.74543,3.47728,3.00641,3.7791,3.41694,3.80907,3.32411,3.6939,3.88168,3.13829,3.38009,3.03102,3.5402,3.5162,3.38483,3.00553,2.97301,3.50807,3.30865
3188014,3.48718,3.34229,3.41239,2.96155,3.08293,2.9211,3.12672,2.97987,3.08293,2.9211,3.12672,2.97987,3.14689,3.18823,3.23014,3.20585,3.12438,3.5425,3.01573,3.58045,3.44821,3.40708,3.63281,3.60836,3.21395,3.34745,3.02444,2.94731,3.44391,3.01638,3.29311,3.52458,3.26446,3.12838,3.55817,3.11751,3.067,3.18783,3.05559,3.8349,3.33223,3.45587,3.49902,3.72222,4.31,3.413,4.41901,3.34737
3527641,2.81345,3.1926,3.20898,2.71387,2.95548,2.61659,2.91819,2.67241,2.95548,2.61659,2.91819,2.67241,2.99792,2.90094,3.27026,3.04234,2.92564,3.3987,2.89724,2.94742,3.12163,3.31686,3.52753,3.51673,2.73723,2.89329,2.84499,2.80004,3.25171,2.80519,3.34823,3.22938,2.76238,3.18507,3.01385,2.91926,3.02828,2.84159,2.73801,3.28602,2.93364,3.26996,3.18113,2.9857,3.43601,2.96757,3.26292,3.11934
3663074,3.9162,3.67851,3.67841,3.83776,3.94366,3.71648,4.14792,3.82238,3.94366,3.71648,4.14792,3.82238,4.03842,3.75757,3.72828,3.99193,3.86483,3.96256,4.00857,4.04641,3.9334,3.79919,4.06856,3.88422,3.84597,3.77197,3.82268,3.9416,4.23106,3.72299,3.75642,4.07194,3.7944,4.02122,4.12815,3.81986,4.00473,4.08791,3.86808,4.34379,4.09945,3.97579,3.68078,3.85161,4.07767,3.75445,4.05321,3.86372
2648378,5.86856,5.50418,5.96374,6.54901,5.37985,5.88031,6.12993,6.14934,5.37985,5.88031,6.12993,6.14934,5.2939,5.80947,5.45846,5.26755,5.8615,5.45484,5.52217,5.4689,5.21918,4.9905,5.19535,4.8772,5.31021,5.1008,5.35556,5.17232,5.6929,5.63453,5.60207,5.9015,5.56751,5.16153,5.64838,5.67838,5.24383,5.27363,5.3587,5.16134,5.27197,5.09661,5.3424,5.28896,5.57695,5.88118,5.14293,5.02133
2318656,6.51427,6.37708,6.73465,7.0536,6.19287,6.69926,7.3424,7.48848,6.19287,6.69926,7.3424,7.48848,7.27279,6.74035,6.78052,7.01353,7.88556,7.20568,7.87618,7.61928,7.18356,7.2238,7.48774,7.19335,7.42062,7.11215,7.11803,6.84796,7.4211,7.67789,7.34407,7.55308,7.61401,7.13701,7.2648,7.33106,7.12243,7.02023,7.31879,7.04428,6.38902,5.84506,6.63158,7.00006,7.40305,7.42381,6.68604,7.48041
3577595,2.96357,3.24638,3.01029,3.21948,3.17455,3.13221,3.31288,3.14837,3.17455,3.13221,3.31288,3.14837,3.50458,3.22713,3.29525,3.56169,3.12139,3.55266,3.39315,3.46671,3.56865,3.5607,3.85455,3.66382,3.08571,3.39949,3.7484,3.22099,3.57561,3.46857,3.49308,3.58232,3.29983,3.635,3.24426,3.39788,3.23622,3.15903,3.68403,3.67498,3.53141,4.03431,3.45307,3.32838,3.70282,3.63131,3.60958,3.89228
3503224,6.06076,6.00439,6.14043,6.13897,5.54473,5.75637,5.58094,5.99562,5.54473,5.75637,5.58094,5.99562,7.83726,7.0123,7.20641,6.80415,7.48346,7.03665,7.33978,7.62311,7.4765,7.15761,7.21917,6.49741,6.95205,6.73498,6.89042,6.96432,7.05708,6.88421,7.12151,6.36387,6.29074,7.37091,6.20898,6.697,7.30466,7.09457,7.35743,7.00393,6.52271,6.56605,7.10153,7.52478,6.80958,7.20944,6.12867,7.36998
2623859,7.76265,7.53475,7.6324,8.04043,7.11471,7.23727,7.47592,7.5833,7.11471,7.23727,7.47592,7.5833,7.4733,7.57921,7.51669,7.5914,7.3358,7.404,7.71629,7.58459,7.82618,8.14843,7.7074,7.9275,7.7798,7.53591,7.60097,7.49472,7.8101,7.80903,7.73609,7.93026,7.90628,7.70722,7.89386,7.85826,7.5514,7.70929,7.55827,7.47955,7.41979,7.21708,7.44118,7.65765,7.86237,7.98055,7.44157,7.92562
2733767,7.61731,7.6152,7.45057,7.07846,6.48177,7.37184,7.03491,7.00211,6.48177,7.37184,7.03491,7.00211,6.55124,7.11157,6.52896,6.86393,6.20125,6.2229,6.14192,5.98898,7.30818,7.25547,7.07388,7.1048,6.29709,6.62073,6.46934,6.25585,7.51613,7.77953,7.48902,7.44113,6.26538,6.26339,6.68107,6.53493,7.38168,7.87279,6.41578,5.69332,6.20073,6.53191,6.47161,6.60927,6.48719,6.2272,5.73688,5.87788
3333358,5.11443,4.9205,5.04084,5.49541,5.51903,5.1363,5.0465,5.51518,5.51903,5.1363,5.0465,5.51518,4.69417,4.7053,5.06818,4.92266,4.95659,4.65872,4.23258,5.08189,5.26945,5.01453,4.78817,4.45719,4.74875,4.35571,4.60065,4.94849,4.52278,4.52875,4.58709,4.55016,4.90906,4.77057,4.4889,4.62999,4.46848,4.55286,4.48744,4.95822,4.88734,5.05265,4.52685,5.0024,4.89369,4.83462,5.4412,4.85759
2538480,6.45343,6.74873,6.68489,6.23882,5.61576,5.77785,5.88152,5.99081,5.61576,5.77785,5.88152,5.99081,6.26897,6.62417,6.59175,6.57612,6.35866,6.27725,6.47857,6.62444,6.75754,6.37921,6.20991,6.36989,6.60979,6.62915,6.4663,6.38376,6.47768,6.34544,6.16452,6.34667,6.52711,6.40351,7.13212,6.50415,6.54719,6.36151,6.63859,7.07614,7.17071,6.81768,7.16539,6.91872,6.22682,6.93311,6.88829,6.74306
3357785,6.83796,6.77099,6.70799,6.57407,6.84414,6.35717,6.65998,6.98648,6.84414,6.35717,6.65998,6.98648,7.27886,6.91483,7.73545,7.50729,7.25024,7.55791,7.3041,7.53588,7.62,7.37038,7.29682,7.19149,7.17914,7.06725,7.67457,7.21449,7.43619,7.38995,7.37333,7.43902,7.83508,7.14046,7.3829,7.09865,7.60001,7.78654,7.99141,7.33016,8.34989,7.58667,7.0832,7.42196,7.73572,7.92181,7.72157,7.98829
3577612,3.33965,4.08821,3.70436,3.5959,3.84958,3.53684,3.46952,3.62215,3.84958,3.53684,3.46952,3.62215,4.03392,3.70697,3.68623,4.02477,4.17224,4.07472,4.30206,4.0192,3.82935,4.01097,4.0254,4.47461,3.8427,3.99383,3.98305,4.28841,4.15312,4.039,4.62197,4.39843,4.24801,4.19856,4.04205,4.42379,4.25856,3.91248,3.94145,4.12987,4.14395,4.18589,3.83653,3.50174,4.09156,4.46496,4.2327,4.49831
3383322,6.32948,6.37637,6.1704,5.91061,7.26444,7.64285,7.25931,7.6942,7.26444,7.64285,7.25931,7.6942,6.77497,6.14466,6.31085,6.68299,6.8796,6.60506,6.14076,7.02611,6.22037,5.79221,6.75689,6.21903,6.70508,6.74833,6.86258,7.07784,7.02497,6.64533,7.17314,6.7869,6.72411,6.89989,6.32075,6.73509,6.73863,7.10932,6.81264,6.88367,6.39212,6.93293,6.22698,6.63134,6.01624,5.72584,6.1129,6.43804
3527655,2.98327,2.76437,2.66886,2.53817,2.53674,2.51497,2.81204,2.51642,2.53674,2.51497,2.81204,2.51642,2.87083,2.74281,3.06351,2.8152,2.73354,2.96604,2.66457,3.11274,2.79592,2.90544,3.08293,3.12493,2.93569,2.87723,3.1911,2.72569,3.0446,2.75092,2.74972,2.79313,2.88394,2.97407,2.9471,2.8083,3.00353,2.58922,2.80156,3.43862,3.15671,3.10459,3.13258,3.16307,2.96719,2.64755,3.55299,3.18946
2758298,9.34656,9.46264,9.19571,9.48034,8.52981,9.21946,9.13207,9.33037,8.52981,9.21946,9.13207,9.33037,8.33106,8.8027,8.11659,9.09176,8.49358,7.98948,8.14646,8.43934,8.07159,7.80403,7.76924,8.34562,8.72821,8.36572,8.35541,8.29602,7.94057,8.26076,7.62324,7.82994,9.10402,8.43675,9.27099,8.87184,7.95665,7.81599,8.37794,8.06045,8.6484,8.63871,8.7217,8.93389,8.44276,8.13918,7.5824,8.43746
3942766,5.39526,5.57498,5.62535,5.5369,6.02077,5.21656,5.39561,5.60364,6.02077,5.21656,5.39561,5.60364,4.88842,5.76312,5.33993,5.66248,5.2883,5.39511,5.27869,5.61164,5.27888,5.30769,5.18613,4.56902,5.44887,5.29615,4.99637,5.82153,5.6428,4.69951,5.13427,4.98598,5.00938,5.28096,4.65923,5.14442,4.75516,4.60527,5.48291,5.03724,5.70449,5.82442,5.46864,6.04894,6.02046,5.58093,6.00925,5.57875
2673830,6.20164,6.52883,5.99629,5.89891,5.05241,5.60058,5.33492,5.43547,5.05241,5.60058,5.33492,5.43547,5.53821,5.80461,5.70096,5.84153,5.58487,5.61959,5.89259,5.90018,5.7889,5.46539,5.72029,5.52745,5.6317,5.60473,5.88198,5.48872,5.76539,6.18209,5.58036,5.7286,5.71918,5.57001,5.77412,5.46191,5.86855,5.6474,5.6132,5.39248,5.62806,5.73077,5.38001,5.64947,5.70365,5.99204,5.37825,5.73884
3527662,2.93201,3.13532,3.18976,2.76706,3.52622,3.0967,3.29797,3.16383,3.52622,3.0967,3.29797,3.16383,3.3598,3.07699,3.09789,3.08562,2.96527,3.78213,2.87669,3.13971,3.06083,3.09759,3.41801,3.05104,2.9506,2.87993,2.7559,3.11306,3.29155,3.47739,3.09536,3.21277,3.1238,3.11007,3.10893,3.01006,2.97439,2.75973,3.02891,3.51632,3.27404,3.86521,3.23833,2.94422,3.303,3.25675,3.35337,3.12957
2404158,5.37733,4.9707,4.71283,5.02212,5.73014,5.91317,6.68859,6.53672,5.73014,5.91317,6.68859,6.53672,6.59827,6.96211,6.58037,6.54745,6.69986,6.6498,6.84808,6.47674,4.58146,4.19037,4.11022,4.4772,4.96357,5.11279,4.82256,4.5236,7.27004,7.31122,7.2479,7.63685,5.96639,5.52799,5.75715,6.09519,4.22724,4.24169,4.43165,4.5563,5.48483,5.17836,6.06088,5.70994,5.43779,5.55959,5.17382,5.09447
3882823,4.20823,4.02061,3.91758,3.69811,4.65897,4.11035,4.00551,3.95843,4.65897,4.11035,4.00551,3.95843,4.38668,3.6631,3.98495,4.15224,4.14908,4.05108,3.95199,4.31265,4.33674,4.56577,4.79236,4.46473,3.87792,4.47869,4.11773,4.52953,4.36773,3.93259,4.54807,4.37827,4.11415,4.99545,4.24018,4.13554,4.36304,3.75551,4.36894,4.57103,4.17898,4.58772,4.80118,4.44272,4.7534,4.17314,4.26522,4.53367
3832865,4.48539,4.84049,4.45221,4.56943,4.80359,4.26586,4.41711,4.17895,4.80359,4.26586,4.41711,4.17895,3.83262,4.01426,3.53824,3.88571,4.04047,4.37267,3.94112,3.75746,3.98959,4.3862,4.23593,4.18596,4.20357,4.0262,3.86329,3.91363,4.01883,4.01784,4.16161,4.07162,4.39963,4.48427,3.92774,3.67511,4.08911,4.38153,4.23438,3.7807,3.89701,3.58098,3.92747,4.31448,3.81198,3.73022,4.12967,3.75718
3307851,4.70885,4.6044,4.93013,4.61985,4.24356,4.1976,4.35458,4.60823,4.24356,4.1976,4.35458,4.60823,4.26527,4.14624,4.13441,4.30394,4.52432,4.27778,4.39053,4.40817,4.02493,4.45129,4.31671,4.3894,4.15541,4.25193,4.02613,4.07815,4.33889,4.07844,4.18445,4.30449,4.42828,4.17898,4.24013,4.2463,4.09401,3.92669,4.38845,4.48322,4.57242,4.41258,4.49911,4.54704,4.95599,4.5546,4.71015,4.57515
3467720,3.83953,3.29729,3.77307,3.78754,3.59821,3.58707,3.5907,3.22433,3.59821,3.58707,3.5907,3.22433,3.72527,3.65096,4.17286,3.9356,3.76071,4.24606,3.78267,4.25926,3.7998,4.51458,4.61316,4.18071,4.02786,4.30353,4.49906,4.20764,4.75337,4.71108,4.53302,4.51944,4.03878,4.4547,3.95334,4.54692,4.52544,3.84713,3.97217,3.86792,3.93208,4.31341,4.10148,4.57194,3.80405,3.84256,4.67135,4.26873
3188050,5.25542,4.73919,4.66252,4.8915,5.09776,4.66441,4.55165,4.68677,5.09776,4.66441,4.55165,4.68677,5.15426,5.14189,5.22018,5.3439,5.69282,5.28344,5.29062,5.56033,4.60888,4.86648,4.4039,4.81638,5.36571,4.65311,4.73855,5.93048,5.20359,4.78017,5.50828,4.88344,5.31185,5.49797,5.34812,6.19295,4.96793,5.61029,5.37741,5.5625,5.16568,5.14265,5.00521,4.887,4.42213,4.748,4.49402,4.50302
3417767,3.67429,3.45523,3.57631,3.30888,3.68067,3.64561,3.90236,3.67073,3.68067,3.64561,3.90236,3.67073,3.98013,3.45321,3.84757,3.98496,3.71943,4.05622,3.80753,3.59383,4.19126,4.30469,3.7947,4.30805,4.11924,3.75938,3.82275,3.95902,4.01606,3.56589,3.78709,3.68701,4.11899,3.92626,3.7157,3.49103,3.79605,3.80906,3.51792,3.88825,3.74302,4.31689,3.77325,3.77349,4.04053,4.0898,3.88656,3.88432
3723071,3.49765,3.50735,3.71046,3.76778,3.44232,3.42568,3.56625,3.41464,3.44232,3.42568,3.56625,3.41464,3.74957,3.6221,3.96334,3.71733,3.79612,3.90018,4.2402,3.90488,3.76238,3.8157,4.00102,3.88389,3.66477,3.67276,3.72678,3.76917,3.75263,3.5579,4.00583,3.88907,3.99103,4.40174,3.97635,3.97893,3.28041,3.5402,3.84475,4.02779,4.03905,3.94716,3.84745,3.79486,4.04497,3.72305,4.24149,3.87855
3443296,8.23232,7.73907,7.82903,7.84147,8.12602,8.12956,7.90348,8.1027,8.12602,8.12956,7.90348,8.1027,7.90669,7.87442,7.64067,8.08821,7.698,8.07339,7.72348,7.7257,7.03291,7.14263,6.97596,6.89701,7.6869,7.3858,7.70645,7.82205,6.94346,7.21557,7.02501,7.02497,7.86766,7.96675,8.06027,8.46581,7.54124,7.444,7.81628,7.77725,7.28683,8.00816,7.21082,7.81257,7.21319,7.17412,6.86551,7.10741
3992747,3.64025,3.78205,4.34538,3.60942,3.93286,3.48083,3.70118,3.72008,3.93286,3.48083,3.70118,3.72008,3.93779,3.76724,3.85379,3.81226,3.78588,3.9686,3.73605,3.9124,4.11731,3.87174,4.19784,3.80347,3.77511,3.92923,3.93453,3.55808,4.203,4.28153,4.37571,4.26516,3.9289,3.67479,3.75558,3.48504,4.00733,3.94103,3.90528,4.37504,3.93112,3.94262,4.03605,3.80168,3.71159,3.95809,4.10064,3.69948
3527684,3.19138,2.94453,3.3471,2.92951,3.09734,3.13079,3.72615,3.25409,3.09734,3.13079,3.72615,3.25409,3.01269,2.49151,2.42659,2.57799,2.84884,3.46709,2.74385,2.61954,2.75149,3.47546,2.86919,2.77038,2.86188,2.98706,2.76008,2.90256,3.62569,2.99158,3.87626,3.66489,2.89525,3.35302,2.73793,2.76557,2.97649,2.8078,3.40163,2.7635,3.06083,3.82293,3.5608,3.06433,3.05655,3.29144,4.17562,2.71641
2454140,8.48637,8.16755,8.15493,8.61646,8.40836,8.15798,8.61631,8.3695,8.40836,8.15798,8.61631,8.3695,8.51381,8.87823,8.54533,8.68508,8.77835,8.40602,8.65641,8.65657,8.21111,8.14319,8.17335,7.76882,8.76102,8.23689,8.65205,8.57175,8.35861,8.00589,8.09035,7.86287,8.68726,8.10646,8.57015,8.22276,8.31008,8.38865,8.41994,8.44761,9.03766,8.15868,8.72256,8.26674,8.43924,8.51402,7.71543,8.27497
2903673,6.19935,6.41124,6.17413,6.33295,5.52694,5.51255,5.48476,5.71959,5.52694,5.51255,5.48476,5.71959,5.36958,5.7985,6.36192,5.95751,5.7602,5.48903,6.10477,5.64063,5.67405,5.80492,5.66997,5.83257,5.81578,6.13206,5.95275,5.45462,5.55995,6.0915,5.79538,5.74059,6.55385,5.56258,6.56003,6.11313,5.9013,5.5752,5.34731,5.31375,5.55152,5.95545,6.09837,6.0643,5.5799,5.94305,5.67555,5.5926
3942805,5.4767,5.10612,5.12583,4.81258,4.7782,5.33748,5.07142,5.12129,4.7782,5.33748,5.07142,5.12129,4.64055,4.38115,4.21699,4.7124,5.32497,4.94652,4.84926,4.98082,4.70263,4.38171,4.36262,4.38983,5.01939,4.68852,4.77429,5.00455,4.42815,4.17037,5.00754,4.74137,5.18575,4.7271,4.91036,4.98181,4.86113,4.61916,4.65553,4.7009,4.98569,4.68338,4.36511,5.34376,4.40839,5.16791,4.297,5.07007
3832887,2.59006,3.1289,2.6398,2.68216,2.61003,2.53635,2.52799,2.61304,2.61003,2.53635,2.52799,2.61304,2.57267,2.51353,2.53541,2.47206,2.43839,2.45877,2.80223,2.62568,2.66693,2.43991,2.67903,2.49594,2.38225,2.65586,2.43123,2.59227,2.84868,3.14402,2.7858,2.81202,2.71308,2.60155,2.84931,2.52261,2.45487,2.3774,2.41603,2.61747,2.56128,2.75324,2.48103,2.82653,2.65785,2.98946,2.78541,2.75548
3333410,2.7338,3.28459,3.14507,2.7184,3.03318,2.80237,2.77903,2.9301,3.03318,2.80237,2.77903,2.9301,3.00708,3.09903,3.91564,3.0756,2.73883,3.48308,2.9406,3.61662,2.91526,3.30371,3.71722,3.13587,2.72686,2.98895,3.53986,2.90386,3.29008,2.99862,3.27242,3.66207,3.5183,3.56565,3.21281,2.95344,3.02522,2.9552,2.84228,3.77125,3.3185,3.36151,3.10465,3.76251,3.40142,3.15268,3.88791,3.13583
3553228,5.27778,4.56889,4.68215,5.32693,5.40884,5.583,5.54351,5.68305,5.40884,5.583,5.54351,5.68305,6.10236,6.22807,5.3633,5.56563,5.62317,5.6811,5.51751,5.87898,5.49736,5.66191,5.14826,5.11655,5.34784,5.41004,5.23254,6.14852,5.39223,6.13179,5.53785,5.75708,5.71741,5.825,5.76061,5.75012,5.86671,5.35932,5.98044,5.58582,5.3879,5.40264,5.33643,5.37634,5.06399,5.45167,5.86722,5.86794
3882854,8.02933,7.80731,8.16929,7.73497,8.02682,8.37134,8.28767,8.14443,8.02682,8.37134,8.28767,8.14443,6.96963,7.24049,6.85069,7.3149,7.16243,7.02929,6.27984,6.95851,7.94249,7.86761,7.18333,7.50227,6.70329,6.94077,6.29472,6.64525,7.97135,7.74398,7.99413,7.70775,6.3256,6.55884,6.93303,6.82166,8.03219,7.67943,7.4054,6.56872,7.27319,7.80679,6.58298,6.58039,7.0691,6.93981,6.91453,6.8392
3747522,3.56441,3.31041,2.93324,3.32887,3.32653,3.15365,3.39619,3.02563,3.32653,3.15365,3.39619,3.02563,3.78795,3.83624,3.34931,3.74328,3.57512,3.56311,3.58439,4.21694,3.81576,4.59247,3.54586,4.14259,3.64631,3.70658,3.51755,3.92103,3.64683,3.76108,3.78894,3.47934,4.23291,3.76721,4.48542,4.27379,3.88312,3.8429,4.27488,3.44659,4.10767,4.15231,3.33599,3.70174,3.56857,4.4158,4.40246,3.69557
3417788,3.02699,2.86081,3.16792,3.21631,3.39429,3.35368,3.41336,3.23707,3.39429,3.35368,3.41336,3.23707,3.23467,3.04807,2.64811,3.67865,3.41376,4.02495,3.19696,3.17614,3.31406,3.74537,3.07782,3.70954,3.12279,2.94126,3.8044,3.44805,2.94515,3.00887,2.91541,3.17426,3.04495,3.30821,2.92555,2.69243,3.6596,3.22174,3.28055,3.82087,3.18376,2.79605,2.61019,3.59321,3.95208,3.3107,4.04703,3.94221
3357840,2.75291,3.1233,2.6885,2.62195,2.63291,2.63349,2.95798,2.44486,2.63291,2.63349,2.95798,2.44486,2.8557,2.57148,2.61573,2.38644,2.7083,2.58561,2.61381,2.62087,2.57643,3.07202,2.66242,2.92953,2.60747,2.64852,2.58428,2.78386,2.66256,2.72072,2.83824,2.58006,2.49414,2.59986,2.44665,2.51471,2.51895,2.6424,2.48379,2.60935,2.48205,3.00339,2.63993,2.56012,2.58414,2.62197,2.65593,2.69547
3832906,3.59489,4.08573,3.54486,3.32415,3.87616,3.38531,3.14953,3.33955,3.87616,3.38531,3.14953,3.33955,3.90932,3.90707,3.13213,3.63595,3.474,3.5631,3.12962,3.60319,3.80913,3.78815,4.16492,3.90719,3.69638,3.61128,3.28058,3.95469,3.97934,3.49815,4.13796,3.86165,4.05088,3.60688,4.12494,3.7346,3.39294,3.86679,3.53409,3.99654,3.80425,4.41734,4.03627,4.3936,3.82789,3.83762,4.26342,3.77084
3028217,3.46912,4.07604,3.7369,3.44537,4.27445,3.63935,3.82031,3.49135,4.27445,3.63935,3.82031,3.49135,3.80967,3.89021,4.06295,3.61905,3.41966,4.11002,4.02143,3.97215,4.10348,3.87113,4.41648,4.42258,4.07251,4.04557,4.18964,3.8273,3.89571,4.05474,4.00666,3.99117,3.90228,4.10234,3.75495,3.31456,3.96885,3.78313,3.86805,4.09269,4.47817,4.2236,4.10513,3.89519,4.0017,4.01675,4.26937,4.21263
4017381,6.4355,7.09546,6.79277,6.56775,6.46727,6.2013,6.33741,6.38837,6.46727,6.2013,6.33741,6.38837,6.07246,5.99017,5.87802,5.96523,6.14805,6.27086,6.4542,5.98791,6.03764,6.76424,6.45379,6.78619,6.20823,6.68065,6.38411,6.26535,6.49277,6.18679,6.50432,5.86278,5.92282,5.60742,5.73924,6.01433,5.81788,6.09825,6.26843,6.60858,5.9209,6.52325,6.16009,6.44007,6.3682,6.21355,6.48241,6.6475
3333417,2.61164,2.8644,2.78808,2.8406,3.0432,2.77327,2.77152,2.82555,3.0432,2.77327,2.77152,2.82555,4.16604,3.13494,3.32484,3.86323,3.82051,3.75882,3.75055,3.58299,4.11255,3.48985,4.30195,3.98627,4.27058,3.48854,3.55778,3.81115,4.09919,4.22282,3.50884,3.51619,4.27144,3.65913,4.3933,4.13513,4.5644,3.91998,4.35863,4.03145,3.69055,3.4717,4.21285,3.30098,3.67872,4.16056,3.8928,3.91129
3807474,9.4401,9.35102,9.65945,8.93478,9.33574,9.81138,9.19354,9.06821,9.33574,9.81138,9.19354,9.06821,8.70744,8.55251,8.33866,8.56542,8.93658,8.51885,8.3873,8.44083,9.34652,9.65321,8.60359,9.39039,8.4908,8.09608,7.72455,8.0655,9.06693,9.13473,9.34362,8.94146,8.49493,8.69101,8.77107,8.64942,9.22857,9.01085,8.71991,8.14123,8.41528,9.16805,8.36768,8.65997,8.37102,8.4629,8.07127,8.77758
2623922,4.12267,4.25086,4.38937,4.13216,4.48776,4.03654,4.25422,3.97492,4.48776,4.03654,4.25422,3.97492,4.62084,4.72475,4.52778,4.24132,4.12571,4.41706,4.38079,4.23597,4.39655,3.97253,4.49874,4.39868,4.29744,4.40819,4.42337,4.16285,4.15268,4.19249,4.3469,4.26186,4.32432,4.19482,4.47051,4.11803,4.31116,4.31639,4.1228,4.3658,4.645,4.41445,4.70301,4.40006,4.35473,4.42333,4.42113,4.33067
2673873,5.82591,5.52338,5.12126,5.91318,4.76511,5.71533,5.37827,5.61781,4.76511,5.71533,5.37827,5.61781,5.74009,5.83551,5.60422,6.10956,6.07636,5.77408,5.53681,5.74613,5.66225,5.20504,5.01703,5.7882,5.67113,5.55823,5.40657,5.33647,5.0214,5.51434,4.89221,4.90652,5.26986,6.22833,6.31767,5.7297,5.13973,5.40723,5.74125,5.39771,5.20137,6.55571,5.44635,5.7405,5.82258,5.71688,5.91788,6.05796
2708407,6.60299,5.8041,6.09414,5.88726,6.20681,5.34453,6.28806,5.45974,6.20681,5.34453,6.28806,5.45974,5.4191,5.81874,5.81061,5.69972,5.53746,6.15631,5.74323,5.6571,5.90974,5.6164,6.33238,6.14801,5.72346,5.71864,5.96167,5.76732,6.36253,5.0205,5.41426,5.52067,5.40657,5.41903,5.68863,5.77302,5.43293,5.71323,5.44158,5.98545,6.10592,6.14924,6.10436,5.81156,6.42514,6.09885,6.31731,5.74417
2404209,8.05381,8.07592,8.0774,8.66419,7.84517,7.81643,7.96107,7.99877,7.84517,7.81643,7.96107,7.99877,8.4554,8.45466,8.16529,8.68956,8.80187,8.5225,8.60431,8.83669,7.40975,7.15149,7.0435,7.07936,8.46203,8.24146,8.27376,8.04802,7.59924,7.44268,7.4535,7.12769,8.73693,7.90645,7.77319,8.32211,7.51413,7.4997,7.91102,7.98842,8.32282,7.07909,7.9418,8.3979,8.94419,8.54348,8.14753,8.54152
2868265,5.07934,5.49861,5.436,5.92814,5.95425,5.66298,6.14194,6.56268,5.95425,5.66298,6.14194,6.56268,6.22214,5.05471,5.61663,4.9902,6.74571,5.73809,6.58829,6.05558,6.06103,5.99929,5.82336,5.568,5.87317,5.82988,5.26927,5.5566,5.42266,6.29723,6.1664,6.95922,6.43324,5.67787,5.93821,5.88787,4.7884,5.61894,4.47435,4.81065,5.25918,4.94702,5.76039,6.58622,5.18556,5.67489,4.74522,5.02639
3333425,2.9122,3.05098,2.55956,2.67376,2.80304,2.77557,2.72214,2.56832,2.80304,2.77557,2.72214,2.56832,2.67925,2.75327,2.69636,2.47191,2.56636,2.66754,2.7601,2.99485,3.0137,3.11694,2.74354,2.83463,2.8143,2.80755,2.66448,2.5857,2.66856,2.64853,2.81244,2.6367,2.86278,2.85416,3.43634,3.22055,2.68038,2.78571,2.72451,2.73417,2.65101,2.71855,2.74508,2.62945,2.49916,2.59998,3.06996,2.52147
3417809,4.58835,5.28969,5.16074,4.5102,4.77838,4.46861,5.00239,4.48814,4.77838,4.46861,5.00239,4.48814,4.78055,4.80091,4.53368,4.05357,4.18997,4.3846,3.93044,4.23005,4.1281,4.53548,4.24657,4.18064,4.25437,4.37941,4.35374,4.16316,3.99044,3.95863,4.11538,3.99135,4.3537,4.18431,4.65346,4.49988,4.65534,4.10157,4.88141,4.54187,4.24819,4.89524,4.23044,4.84536,4.64909,4.74767,4.52032,4.57715
2903703,4.10528,3.94441,3.92004,4.00502,4.05211,3.97464,4.3654,3.74466,4.05211,3.97464,4.3654,3.74466,3.95154,4.14673,3.82869,3.72603,3.81418,3.79207,3.9547,3.72602,3.89488,3.87848,3.85251,3.98614,3.81447,4.07609,3.97443,4.07541,3.89418,4.24012,3.80285,3.744,4.38932,4.56007,4.24931,4.36393,3.84133,3.97047,3.43551,3.90348,3.98186,3.67441,3.86263,3.7236,4.06398,3.8624,3.99673,3.81336
2514122,9.25018,8.9584,8.46424,9.50648,9.19049,9.11152,9.25554,9.18285,9.19049,9.11152,9.25554,9.18285,8.98576,9.41316,9.10996,9.27327,9.16376,9.03702,9.10265,8.80618,8.37341,8.33135,8.09279,7.99892,9.55726,9.35499,9.64262,9.45157,8.79918,8.71207,8.31113,8.10881,9.34544,8.77416,9.17409,9.16929,8.57527,8.88583,9.11762,8.82807,8.87748,8.67624,9.07198,8.90304,8.33984,8.51626,7.80689,8.44374
3832918,7.70915,7.49362,7.58833,7.87659,8.0138,7.72964,7.66078,7.83148,8.0138,7.72964,7.66078,7.83148,7.66559,7.5068,7.26135,7.5992,7.81649,7.85729,7.39193,7.25954,6.29926,6.25246,6.36513,7.04195,7.63899,7.63309,7.41508,7.8143,6.76276,6.12892,6.7531,6.8269,7.6169,7.49669,6.32081,7.62283,6.75395,6.64036,7.23791,7.38527,6.74867,6.09767,6.98536,7.58014,7.86639,7.80776,7.4651,7.70886
2783788,4.96417,5.50725,4.88196,4.2,4.41539,3.625,4.33947,4.05092,4.41539,3.625,4.33947,4.05092,4.57823,4.28881,4.76021,4.18739,4.37676,4.46236,4.56543,4.41525,5.03439,5.14812,5.51229,5.08008,4.0758,4.3258,4.39876,4.0586,5.09861,5.0935,5.04099,5.39002,4.83802,4.89076,5.23317,4.82789,5.01581,4.99391,4.48548,4.62429,4.79259,4.28667,4.54951,4.76919,4.75448,4.94613,4.82423,4.24808
3527722,2.76723,2.8196,2.909,2.70179,2.93603,2.66842,2.98707,2.8095,2.93603,2.66842,2.98707,2.8095,3.05783,2.72757,2.7653,2.84641,2.56583,2.88213,3.00375,3.1723,2.7352,2.88037,3.18069,3.41957,2.88304,2.7099,2.76276,2.93317,4.77102,4.18255,4.72312,4.67147,2.80514,2.68958,3.25664,2.65803,2.77205,2.84061,2.63599,3.08816,2.89567,2.95303,3.17105,2.95604,2.7302,2.85252,3.26197,3.1229
3807487,6.16573,6.99752,6.47026,5.98529,4.38683,5.41208,5.60189,5.40548,4.38683,5.41208,5.60189,5.40548,5.60284,5.67382,5.33359,6.02479,5.24795,5.95526,5.82919,5.52519,5.53801,5.53611,5.41717,5.2265,4.92789,5.14067,5.67077,5.23557,5.9038,5.73853,5.04271,5.73055,5.18439,4.959,5.61844,5.04804,6.08626,5.53102,6.00045,5.31944,5.63524,6.41572,5.6917,5.38268,5.11502,5.07267,5.37689,5.29955
3807488,7.61009,8.07694,7.79664,7.27222,6.44311,8.31582,7.42036,7.51317,6.44311,8.31582,7.42036,7.51317,7.74084,7.7233,7.85069,7.9912,8.59521,6.58764,8.11764,7.72104,7.79367,8.41121,7.2241,7.66176,8.71238,7.60972,8.2072,8.29535,8.45646,8.94034,8.75344,7.8266,7.96422,8.57885,8.26124,8.18211,9.02677,8.31707,9.05726,7.81899,8.32231,8.69025,7.96204,8.62067,8.19897,8.94788,8.23817,8.98736
2318736,9.21722,9.33914,9.3976,9.44576,8.44243,8.9342,9.05547,9.0606,8.44243,8.9342,9.05547,9.0606,8.46144,7.93675,7.56407,8.59972,8.60731,6.76173,7.64315,7.94302,9.00993,9.07379,8.23676,8.99218,8.30371,7.68616,7.63819,7.69496,8.04739,8.53839,8.61538,8.29231,7.82202,7.77351,8.56377,7.74716,9.21459,8.88921,8.75906,7.80363,8.41733,8.55968,7.91336,7.73367,8.08951,8.03014,7.26842,8.28037
3333433,3.10859,3.30219,3.12829,2.76493,3.58651,2.86891,2.94056,3.09114,3.58651,2.86891,2.94056,3.09114,3.02477,3.06658,2.83808,2.87642,2.92642,3.19119,3.17661,3.31698,3.37805,3.39682,3.67269,3.4573,2.78692,3.16782,3.26031,3.00599,2.99623,3.29825,3.24015,3.35221,3.30876,3.5795,3.37014,3.19391,2.6499,2.87202,3.01379,3.66197,3.4712,3.42875,3.29884,2.94096,2.89782,3.36574,3.6848,3.55439
3807500,9.26279,9.49402,9.94703,8.74238,8.564,8.44715,8.71819,8.31382,8.564,8.44715,8.71819,8.31382,8.90272,8.70998,8.43012,8.46034,8.67215,8.92778,8.89415,8.8323,8.92075,8.91784,8.95389,8.98937,8.16392,8.70641,8.37869,8.6684,9.12469,8.68636,8.77981,8.89254,9.07692,9.54872,9.52465,8.83243,8.91315,8.83519,8.63958,8.33994,8.62062,9.79821,9.1039,8.92586,8.49621,9.19551,8.34042,8.69909
3807490,9.47899,10.5597,9.65858,8.99729,8.36538,8.64818,8.62464,8.57973,8.36538,8.64818,8.62464,8.57973,9.8237,9.63912,9.60378,9.67415,9.46426,9.7961,9.71906,9.98399,10.0765,10.0345,10.0862,10.1699,9.55051,9.92347,9.8034,9.59898,10.1548,10.0429,10.0901,10.1953,9.55381,10.101,10.3271,9.71938,9.72617,9.37588,9.81688,10.2593,9.53491,10.3099,10.1484,9.69554,10.2624,10.2467,10.4297,10.1308
3807501,6.15717,6.33039,6.21896,5.9858,3.94171,5.69939,5.59879,5.31977,3.94171,5.69939,5.59879,5.31977,5.51129,5.93306,5.00381,6.22891,5.18701,5.49357,5.79093,5.35908,4.96779,4.80033,5.64967,4.89143,4.93724,5.1285,5.80967,5.50521,5.89906,5.4965,5.311,5.5486,5.19067,4.34644,5.23933,5.20227,6.03563,5.10529,6.19358,5.69777,5.21023,6.31696,5.95738,5.58982,5.06102,4.74407,6.08537,4.6956
3807491,3.60385,3.87998,3.09065,3.23521,3.57247,3.46139,3.60491,3.50819,3.57247,3.46139,3.60491,3.50819,4.46715,4.09394,3.99205,4.00951,3.58224,4.1183,5.22641,4.77345,4.37254,3.84301,4.01012,5.96799,3.52578,3.9722,4.50936,4.0061,4.32754,4.32978,4.64573,4.994,3.20802,4.29409,3.64304,3.71758,4.51371,4.65425,4.29318,4.17037,4.10366,4.21756,4.46691,3.65892,4.73853,4.00016,4.90791,4.65718
3807502,5.72171,6.31341,5.1978,5.53287,4.14293,4.8273,4.88025,4.19857,4.14293,4.8273,4.88025,4.19857,4.94188,4.64906,4.81227,5.27752,4.14026,5.84203,4.92291,5.12335,4.66438,5.39275,4.68832,3.9381,4.17589,4.97878,4.50147,4.35028,5.10767,4.394,4.38017,4.66091,4.55901,4.50041,5.21415,4.4367,4.79483,4.28052,3.87532,5.22554,4.33713,4.94459,4.858,4.44454,4.81676,4.56404,4.32689,4.81241
3807493,9.98028,10.6956,10.3294,9.53103,8.91671,9.45973,9.10589,9.30776,8.91671,9.45973,9.10589,9.30776,9.40428,8.97125,8.91578,8.95228,9.30659,9.24834,9.1491,8.94962,9.59114,9.55735,9.33858,9.37904,9.20778,9.11576,9.1627,9.10037,9.39323,9.42674,9.44944,9.46641,9.40924,9.50281,9.77995,9.38565,9.64827,9.44811,9.52929,9.24983,9.42775,9.99204,9.38918,9.28861,9.16624,9.28398,9.39712,9.11434
3723120,3.27733,3.13282,3.04432,2.9267,3.40906,3.0972,3.32244,3.07652,3.40906,3.0972,3.32244,3.07652,3.53661,2.96393,3.31182,3.74706,3.44816,3.58219,3.8454,3.5695,3.45582,3.39414,3.25314,3.75567,3.63162,3.41832,3.22943,3.73051,3.48699,3.27167,3.43866,3.29301,3.95574,3.66442,3.42773,3.55657,3.45369,3.27345,3.39132,3.3585,3.34961,3.2313,3.14823,3.27589,3.80261,3.02218,3.78612,3.22453
3807495,9.88564,10.184,10.3525,9.32724,8.82082,8.93774,9.36768,9.14132,8.82082,8.93774,9.36768,9.14132,9.15012,9.11609,8.59849,9.24622,9.64482,8.87323,9.48022,9.18691,9.15186,8.74275,8.52813,9.60514,9.46012,9.06249,8.97507,9.37861,9.30415,9.07274,8.70967,9.28384,9.41697,8.86499,9.81053,8.95301,9.4317,9.64381,9.38987,8.31602,8.74309,9.43707,9.08532,9.02503,8.82985,9.03766,8.36109,9.01785
2318743,9.21722,9.86447,9.3976,9.44576,8.44243,8.9342,9.12644,9.0606,8.44243,8.9342,9.12644,9.0606,8.46144,8.54825,8.19693,8.71607,8.77664,8.55495,8.75574,8.5791,9.26258,9.07379,9.20109,8.99218,8.74641,8.78572,8.72257,8.72081,8.88568,9.25823,8.76388,8.62674,8.70166,8.06282,8.76463,8.50306,9.21459,9.50051,8.98645,7.80363,8.92824,8.89965,8.4586,8.49803,8.16229,8.42564,7.26842,8.28037
3942838,4.46109,4.57065,4.30599,4.11974,4.37231,4.41675,4.31725,3.9767,4.37231,4.41675,4.31725,3.9767,4.67034,3.99502,4.37007,4.28753,4.22913,4.56173,4.51421,4.3654,4.38734,4.53132,4.59748,4.50059,4.45511,4.38394,4.28494,4.59716,4.75845,4.70537,5.24813,4.9561,4.74663,4.4592,4.28579,4.31785,4.38991,4.14376,4.40055,4.62144,4.43561,4.407,4.2501,4.33733,4.51459,4.4109,4.64648,4.68041
3443348,7.55737,7.5619,7.89251,7.03818,8.4159,7.81291,8.17645,8.05016,8.4159,7.81291,8.17645,8.05016,8.14132,7.64221,7.87646,7.70737,8.06549,8.0301,7.92006,7.80306,5.8875,6.67349,5.74193,6.81494,6.93751,7.45657,6.80581,7.5813,7.80832,7.22872,7.7614,8.08383,7.94859,7.93052,7.67201,8.09447,7.62424,7.46324,7.31219,7.41142,7.1782,6.85007,7.10263,6.89037,7.20639,6.81979,7.13428,7.54669
2318744,11.2546,11.4267,11.5821,11.3289,10.8997,10.8062,11.0625,10.9337,10.8997,10.8062,11.0625,10.9337,11.3015,11.2393,11.4448,11.3149,11.1103,11.471,11.4839,11.6586,11.7701,11.7511,12.0321,11.7835,11.041,11.2887,11.2849,11.0043,11.6698,11.7157,11.7459,11.7053,11.4054,11.4805,11.3981,11.0947,11.6206,11.6431,11.2544,11.6287,11.5188,11.5141,11.6016,11.4718,11.374,11.1657,11.4984,11.3056
2673902,8.34859,8.19916,7.94996,8.64652,7.6886,8.15678,8.04848,8.13597,7.6886,8.15678,8.04848,8.13597,7.84126,8.19298,8.11993,8.25041,8.30207,7.73507,8.256,8.16184,7.82948,7.65512,7.40404,7.48163,8.64953,8.31052,8.43202,8.4339,7.72889,7.77899,7.8095,8.05043,8.35279,7.62248,7.96937,8.15651,7.91614,8.24296,7.84921,8.02858,8.10029,7.76466,7.83525,8.00416,7.79912,7.7104,7.22697,7.75227
2868283,4.46279,4.26338,4.31811,4.71384,4.84917,4.93887,4.65001,4.38816,4.84917,4.93887,4.65001,4.38816,4.21595,4.68213,4.91797,4.56596,3.97089,4.38254,4.26825,4.28077,4.94934,4.42232,5.28517,4.68464,4.95885,4.98612,4.92168,4.31,5.24411,4.77648,4.98959,4.71659,4.74832,4.92605,5.22482,4.51187,4.56405,5.69034,4.52296,4.7066,4.16688,4.4517,4.63957,4.15652,4.25202,4.44456,4.32904,4.11153
3577683,3.19682,3.45042,3.64909,3.06714,3.88325,3.14731,3.34337,3.00307,3.88325,3.14731,3.34337,3.00307,3.67392,3.0746,3.45183,3.42177,3.06701,3.61441,3.36274,3.5004,3.40267,3.74811,4.3564,3.94403,3.38098,3.17292,3.4766,3.36734,3.57801,3.5642,3.76923,3.82138,3.47343,3.05784,3.11041,3.00376,3.37517,3.22074,3.13919,3.98699,4.18748,4.04017,4.15946,3.80639,3.89848,3.39796,4.70941,3.47789
2318746,10.8708,11.0702,11.0048,10.9147,10.574,10.742,10.7885,10.8188,10.574,10.742,10.7885,10.8188,10.7168,10.6878,10.779,10.8529,10.8415,10.5842,10.8477,10.7858,11.5172,11.4286,11.5884,11.5835,10.6503,10.4728,10.5863,10.4396,11.3434,11.2843,11.3376,11.1985,10.7425,10.6685,10.8213,10.8588,11.4346,11.3537,10.7758,10.636,10.9048,11.0754,10.6764,10.685,10.5706,10.6453,10.0543,10.6612
3188111,3.39358,3.41563,3.20093,3.19555,3.7717,3.41708,3.62919,3.29417,3.7717,3.41708,3.62919,3.29417,3.11122,3.1279,3.30976,3.34979,3.23659,3.37415,3.62511,3.5039,3.21762,3.41641,3.41527,3.68673,3.14944,3.09078,3.28243,3.37819,3.12117,3.21881,3.61203,3.69843,3.5046,3.54837,3.45353,3.36222,3.26449,3.2712,3.24163,3.2974,3.43274,3.9244,3.29945,3.31145,3.28121,3.14612,3.53995,3.24645
3273484,6.22928,6.58578,5.89165,6.58033,6.8602,6.90577,7.06954,6.72378,6.8602,6.90577,7.06954,6.72378,6.04298,6.10517,6.17711,6.50751,6.15105,5.27826,5.68084,5.72976,7.35852,7.26738,7.32185,7.3559,5.46449,5.56058,5.33063,5.54601,7.74438,7.64783,7.62383,7.10668,5.96311,6.09788,6.51006,6.41973,6.91713,7.5182,5.84262,5.68824,6.21238,5.74237,5.76023,5.72241,5.57445,5.76858,6.02386,5.96785
3333443,6.08766,6.4937,6.68479,6.02136,5.8291,6.04779,5.62384,5.52191,5.8291,6.04779,5.62384,5.52191,5.61487,6.16158,5.64764,5.77203,6.48117,5.22051,5.62252,5.90226,7.02053,6.67692,6.54846,6.82081,5.33942,5.17633,5.28788,5.13127,5.65153,5.78734,5.86736,6.09724,5.89499,5.87983,6.76136,5.86943,5.88524,5.0587,5.93174,5.30496,5.39085,5.9024,5.46561,5.4991,6.9705,6.64024,6.28369,5.65724
3807510,5.01519,4.30334,4.66939,3.65855,4.5899,3.71833,4.03966,4.4384,4.5899,3.71833,4.03966,4.4384,4.64767,5.10156,5.70701,4.57009,5.10029,5.58226,5.18169,5.55053,5.6084,6.91074,6.00541,6.24363,4.94316,5.02124,4.98543,4.42613,5.94449,6.46488,6.61167,6.8834,4.46222,5.12209,5.51978,4.35505,5.61044,5.84487,4.49218,4.98921,4.72989,4.52966,4.88709,5.25017,4.38227,4.38739,4.93949,5.3979
3807499,5.95818,6.44031,7.02406,5.70629,5.18807,5.93954,5.71504,5.69769,5.18807,5.93954,5.71504,5.69769,5.21458,5.70501,5.31462,5.20617,5.58279,5.11555,5.69932,5.68796,5.47152,5.14756,5.26252,5.44968,5.57147,5.75874,5.72877,5.48043,5.89904,6.00711,5.48771,5.48044,5.67171,5.92925,6.32393,6.11938,6.01939,5.86611,5.54973,5.3644,5.19436,5.32183,5.85615,4.83215,5.4123,5.79054,5.22776,4.85491
2318747,9.89544,10.4234,9.97015,10.0801,9.02698,9.4945,9.67632,9.65277,9.02698,9.4945,9.67632,9.65277,9.81927,10.0668,9.89763,10.2395,9.95823,9.91531,9.90158,9.96689,10.818,10.8834,10.9393,10.9375,9.41863,9.43597,9.54066,9.22155,10.5012,10.6147,10.2965,10.4787,9.97563,9.85251,10.4446,9.91537,10.6743,10.421,9.77739,9.66245,9.82538,10.4448,9.82301,9.62988,10.0863,9.95176,9.92814,10.0629
2708429,5.78257,6.31669,5.87447,5.8854,5.08882,5.5412,5.64625,5.50894,5.08882,5.5412,5.64625,5.50894,5.28997,5.56403,5.3392,5.98459,5.39572,6.07994,5.15907,5.46511,5.78776,5.81423,5.33676,5.673,5.46234,5.25997,5.56129,5.17146,5.59844,5.7641,5.60443,5.61888,5.95671,5.25279,5.6227,5.20595,5.37367,5.38746,5.58802,5.37022,5.59838,5.27453,6.15003,5.46377,5.54558,5.84434,5.00853,5.68232
2893721,4.51625,4.02018,4.29777,5.02366,4.31473,4.33749,4.51654,4.4104,4.31473,4.33749,4.51654,4.4104,5.00077,5.29464,4.67914,5.322,4.49194,5.11983,4.56383,4.43339,5.00748,4.55108,5.14629,4.68748,5.37522,5.17282,5.24035,4.86498,4.86921,4.94683,4.75293,4.97557,4.76365,5.08417,4.66967,4.77567,5.07791,5.75299,4.35853,4.74184,4.86264,4.67268,5.32448,4.88067,4.84625,4.81806,4.87841,4.91494
3723128,6.92372,6.93889,6.63109,7.2338,6.2485,6.64179,6.36206,6.93802,6.2485,6.64179,6.36206,6.93802,6.61834,6.64679,6.65254,6.99019,7.49074,7.24247,7.00557,7.04455,6.40372,6.66757,6.13578,6.04503,7.13694,6.9062,7.00233,7.08886,6.39165,6.24685,6.61694,6.37968,6.95164,6.79453,7.10242,7.38274,6.2868,6.19863,6.81983,6.48561,6.93119,7.08769,6.69637,6.81988,6.69689,6.94854,6.6287,6.90726
2318751,9.41926,9.33914,9.95324,9.51844,8.7112,10.2284,9.05547,9.13726,8.7112,10.2284,9.05547,9.13726,8.62599,7.93675,6.62977,8.59972,8.60731,6.76173,7.64315,7.94302,9.00993,9.07575,8.063,9.09389,8.30371,7.68616,7.63819,7.69496,7.7963,8.53839,8.61538,8.29231,7.82202,7.77351,8.56377,7.74716,9.54532,8.88921,8.75906,7.83125,8.41733,8.55968,7.05525,7.73367,8.08951,8.03014,8.05208,8.73112
3833040,7.45278,7.31487,7.15883,7.73318,7.8213,7.88546,7.24074,7.61937,7.8213,7.88546,7.24074,7.61937,6.91183,6.84534,6.48329,7.00466,7.21471,6.91971,6.63183,6.75913,7.09618,6.85775,6.75155,6.91586,7.05612,6.76567,6.67926,6.76263,6.74532,6.94338,6.9403,6.78825,6.70614,6.93642,6.77735,7.18075,6.5621,6.19103,6.87928,6.65091,6.69259,6.90199,6.71854,6.86654,6.89638,7.02073,6.46081,6.85456
2318754,8.18836,8.48139,8.1626,8.26142,7.25282,7.42062,7.34089,7.38229,7.25282,7.42062,7.34089,7.38229,7.41143,7.50424,7.56407,7.65457,7.53494,6.37355,7.01483,7.64245,8.24363,8.41174,8.23676,7.91314,6.92235,6.78666,7.23888,6.9176,8.04739,7.83765,7.15852,7.29779,7.07519,6.99615,8.27162,6.74394,7.9218,7.40135,7.67025,7.41538,7.83495,8.17988,7.91336,7.71212,7.9866,7.92698,7.23806,7.61261
2318755,6.73638,6.41438,7.44946,6.7683,6.64274,6.76161,5.60049,6.10581,6.64274,6.76161,5.60049,6.10581,6.3324,6.47026,6.25497,6.26173,6.09954,5.79654,5.95255,6.55932,5.86795,7.28526,5.91344,6.69706,5.49715,5.57781,5.46659,5.40163,5.89719,5.51213,5.76157,5.28353,5.84028,5.65991,6.23021,6.06784,5.96848,5.27361,5.83116,5.54476,5.94445,7.105,5.45277,6.11216,5.63986,6.52645,5.96982,5.53315
3527745,5.07892,5.15232,4.99822,4.43442,4.75886,4.40319,4.84584,4.53568,4.75886,4.40319,4.84584,4.53568,4.87931,5.23575,4.83437,4.81296,5.04139,4.99321,5.21511,5.17374,5.42858,5.29654,5.33038,4.92605,5.03601,5.28421,5.47396,5.41263,5.15661,4.97678,5.08373,5.53587,4.69189,5.00436,5.60934,5.09427,5.23563,5.10857,5.13245,4.85694,4.8595,5.29088,4.96431,4.98113,5.29191,5.36018,5.45824,5.16228
3467788,3.28097,3.47995,3.05077,3.07749,3.23099,2.85674,3.07623,2.76618,3.23099,2.85674,3.07623,2.76618,3.32894,3.32947,3.72438,3.46917,3.36419,3.7266,3.58562,3.71554,3.57919,4.18277,3.83874,3.69508,3.29117,3.6543,3.90622,3.62109,3.73346,3.38477,3.90827,3.52476,3.55446,3.42118,3.56527,3.77469,3.51147,3.168,3.42779,4.14179,3.84236,3.5165,3.5478,3.63773,3.93191,3.74896,4.12891,3.80791
2318759,2.93046,3.20815,3.02693,3.02446,3.67378,3.30746,2.86751,3.0661,3.67378,3.30746,2.86751,3.0661,3.77618,3.84328,3.63166,3.86169,3.36419,3.76024,3.90733,3.42241,3.87228,3.58079,3.52651,3.90687,3.47134,3.76169,3.4192,3.21856,4.36388,3.17358,4.54174,3.24208,3.13611,4.22361,3.5856,3.31667,3.099,3.03674,3.50126,4.22791,4.4065,4.00418,4.48367,4.55483,3.60437,4.04011,3.29879,3.3772
3917431,3.38042,3.77487,3.50043,3.28952,3.6766,3.5415,3.42752,3.43583,3.6766,3.5415,3.42752,3.43583,3.90402,3.27278,3.59054,3.88263,3.19423,4.01281,3.50771,3.69224,4.11074,4.09658,4.04864,3.69617,3.81697,3.97656,3.49437,3.59141,4.06272,4.08739,3.41595,3.89838,3.68569,3.76539,3.64801,3.3287,4.04096,3.71286,3.87321,4.29952,4.29557,3.95457,3.7901,4.17124,4.08051,4.19039,4.49301,3.66859
3663181,5.32117,5.43815,5.34503,6.09943,5.96106,6.28839,5.54372,6.0113,5.96106,6.28839,5.54372,6.0113,5.5799,5.51881,5.02766,5.31619,5.82579,5.34459,5.76841,5.74518,5.21291,4.85921,5.33977,4.59874,5.49166,5.46152,5.11773,6.05678,4.89989,5.1364,5.89803,5.29391,5.55035,5.8979,5.32878,5.8311,4.78308,4.72604,5.81314,5.54092,5.3929,5.2548,5.3768,5.42772,4.5406,4.78245,4.88766,5.18067
2318761,2.63667,2.81763,3.25704,2.93951,4.31236,2.87379,3.5261,2.92569,4.31236,2.87379,3.5261,2.92569,3.77677,3.08681,2.86725,3.01539,2.73246,2.90875,2.65291,2.8192,3.11253,3.36287,4.59879,3.69493,2.93997,3.74552,2.64356,2.86296,3.72282,3.06931,3.5058,3.22462,3.19625,2.91915,2.78803,2.78367,2.76298,2.50594,3.32172,3.55881,3.07451,2.82794,3.4123,3.24522,3.53884,3.14066,4.48951,2.74044
3417842,8.48185,8.15758,8.12566,8.76796,8.92046,8.74298,8.77139,8.89987,8.92046,8.74298,8.77139,8.89987,8.80867,8.61683,8.82593,8.75214,9.00737,8.95914,8.83788,8.95123,8.1848,8.31966,8.0907,8.25273,8.57529,8.38192,8.51171,8.71761,8.06602,7.99614,8.13567,8.10008,8.68456,8.66669,8.87896,8.83158,8.23938,8.1,8.75189,8.72799,8.53619,8.62166,8.41694,8.76183,8.76894,8.84914,8.42737,8.93842
3223551,7.63035,7.70027,7.37638,7.82265,7.99055,7.67361,8.20225,7.87931,7.99055,7.67361,8.20225,7.87931,7.78059,7.83062,7.65218,7.90059,7.85775,7.94177,7.73895,7.77893,7.71277,7.47479,6.50097,6.89385,7.36362,7.53329,7.69965,7.90298,7.53191,7.37444,7.3556,7.32504,7.79581,6.8733,6.67463,7.59058,7.01368,7.5275,7.59649,7.26554,7.86363,7.27704,7.56399,7.71642,7.00927,7.42615,6.95002,6.39137
2318763,2.88316,2.60464,2.95751,2.92937,2.9443,2.89008,2.82179,2.88638,2.9443,2.89008,2.82179,2.88638,4.64948,4.88348,4.35823,4.31957,4.92438,4.46427,3.99425,4.21279,4.29467,4.96613,5.4347,5.62199,4.41526,4.92512,4.68822,4.84079,4.86471,4.62051,5.16659,4.52429,4.1045,4.43842,5.1511,4.29703,4.8804,4.68785,5.03731,4.62196,3.43323,4.99948,4.34077,4.42725,4.62432,4.90039,3.75804,4.48271
3247977,9.17116,8.92631,8.9053,9.14905,9.53307,9.86089,9.411,9.50912,9.53307,9.86089,9.411,9.50912,9.11111,9.40087,9.26368,9.09608,8.99552,8.7939,9.05296,9.26265,8.89241,7.96647,8.61044,8.43559,9.37575,9.85052,9.61067,9.71227,8.21926,8.29202,8.50359,8.10302,8.87031,9.16648,8.33022,9.51842,8.65237,9.30343,9.20642,8.95006,8.60502,9.15213,8.97657,9.04809,8.85771,8.89043,8.80609,8.92636
3357885,4.26915,4.82163,4.66385,3.96426,4.57982,4.10869,4.34945,4.09497,4.57982,4.10869,4.34945,4.09497,4.66419,4.24848,3.89173,4.2714,4.17071,4.13566,3.97683,4.17547,4.04705,4.39586,4.25967,4.24306,3.9426,3.89594,4.08803,4.19619,4.21483,4.24026,4.6312,4.52184,4.15363,4.11554,4.51076,3.96232,4.18842,4.61435,4.31555,4.75455,4.49364,4.54792,4.53301,4.955,4.5441,4.63634,4.81632,4.84263
2318765,9.61609,10.2152,9.27197,10.0155,8.67979,9.65582,9.5881,9.37217,8.67979,9.65582,9.5881,9.37217,10.2986,10.6458,10.5965,10.5874,10.5583,10.4651,10.2849,10.3028,10.1793,10.4098,9.81655,10.4974,10.4934,10.2892,10.4372,10.534,10.3163,10.3906,10.0769,10.2575,10.6667,10.6098,10.6928,10.5888,10.2482,10.3915,10.3849,9.93795,10.1928,10.0609,10.041,9.6413,10.1614,10.1516,9.52957,9.72937
3883013,7.53696,7.92793,7.69602,7.58869,6.98155,7.28625,7.08033,6.79769,6.98155,7.28625,7.08033,6.79769,6.3034,6.22702,6.09733,6.55766,6.52677,6.52855,6.43683,6.19813,6.68906,6.41771,5.94365,7.49976,6.20507,7.69374,6.12283,6.0594,6.5671,5.87811,5.93746,6.47677,6.14979,6.72619,5.43569,6.06761,6.20949,5.90395,6.39602,6.17912,6.60741,5.71401,6.17691,6.22432,6.7327,6.492,6.52346,6.34685
2318767,3.4855,3.78294,3.57444,3.31508,3.7474,3.34287,3.83338,3.41546,3.7474,3.34287,3.83338,3.41546,4.42974,3.73582,4.14383,3.55019,3.63658,3.70197,4.62561,3.58439,4.51654,3.64337,4.69161,4.39609,3.56972,3.96684,3.84904,3.76605,4.49375,4.45762,3.76065,4.27654,3.76508,3.8064,4.67297,4.00676,3.70732,3.73171,3.63566,4.16847,4.83993,3.65124,3.96795,3.86412,4.61647,3.97202,5.00676,3.63728
3307939,7.96654,7.56976,7.9869,8.20323,7.92964,8.07867,7.64934,7.95826,7.92964,8.07867,7.64934,7.95826,8.16521,7.68254,7.65044,7.87357,8.59643,8.09286,8.18572,7.80241,7.65806,8.03214,7.47701,7.84386,7.81231,7.27533,7.55767,7.95855,7.49738,7.60041,7.58411,7.4696,8.17131,8.29571,7.64322,8.61267,7.95093,7.66737,8.21865,7.4706,7.56055,7.61965,7.23188,7.96029,7.83443,8.02175,7.45493,8.09465
3577715,2.96218,3.27442,3.05074,3.0828,3.46514,3.43721,3.31234,3.05491,3.46514,3.43721,3.31234,3.05491,3.12646,3.00783,3.07267,3.17447,3.03467,3.27231,2.91735,2.99869,3.02299,3.65129,3.41613,3.25946,3.18176,3.03187,2.91637,3.13624,3.14171,3.18263,3.27002,3.24485,3.26295,3.47137,3.46074,3.28985,3.13867,3.25455,3.03296,3.48142,3.68433,3.26686,3.21606,3.35244,3.31732,3.19152,3.81795,3.34029
3053691,5.12866,5.02439,5.2173,4.86188,4.97341,4.62916,4.8351,4.83835,4.97341,4.62916,4.8351,4.83835,5.46046,5.50191,5.07828,5.13374,5.08023,5.00198,5.21718,5.33268,5.10514,5.34586,5.16696,5.40931,5.20625,5.31019,5.25761,4.89715,5.16584,5.68943,5.21022,5.50761,5.42045,5.07274,5.51926,4.89035,4.76286,4.90353,5.02499,5.02586,4.93223,5.45634,5.40421,5.17778,5.02684,5.50356,5.33048,5.31726
2318769,3.29912,4.11505,3.50223,3.48171,3.10433,2.94875,3.18392,2.99759,3.10433,2.94875,3.18392,2.99759,3.81907,3.42369,4.92826,3.55612,3.1544,3.5155,3.52385,3.65903,3.23239,4.05867,4.0929,3.72579,3.13105,4.25453,3.43169,3.53586,2.98758,4.37612,3.8483,3.75866,4.00811,3.83165,4.78221,3.72252,3.10522,3.053,3.30377,3.89304,4.60794,3.50074,3.40371,3.73104,3.57536,4.05482,4.70182,3.54256
2404254,8.45351,8.4008,8.03025,8.9189,8.40992,8.6451,8.62215,8.68324,8.40992,8.6451,8.62215,8.68324,7.93679,8.30419,8.16599,8.10712,8.28754,7.60247,8.29507,8.24476,7.9981,7.84664,7.66448,8.14045,8.54277,8.07023,8.46945,8.36803,7.42516,7.38551,7.27327,7.53702,8.37901,7.82754,8.17046,8.33501,8.52622,8.71166,8.30161,8.33422,8.2497,7.657,8.16268,8.10191,8.18795,8.37061,7.29413,8.25508
2318771,3.7934,4.2069,3.23471,3.05077,3.64406,3.20341,3.57121,3.21049,3.64406,3.20341,3.57121,3.21049,3.6842,3.77554,4.34109,4.46819,3.64079,4.56184,3.8092,4.41651,3.80636,3.98991,4.56195,3.77569,3.14802,3.94332,4.2756,3.63711,4.01307,3.56141,4.53044,3.46263,4.62704,4.22094,3.81066,3.90217,3.05837,3.56327,3.68846,4.09035,4.77655,4.11184,4.63012,3.46562,4.82631,3.7046,5.03574,4.78004
2318773,2.83277,3.461,3.34565,2.81339,2.83915,2.69243,2.93255,2.89572,2.83915,2.69243,2.93255,2.89572,3.21213,2.93528,3.88853,3.49946,2.94313,3.61994,2.9974,3.27523,3.22398,3.29168,3.44785,2.99807,2.61832,3.10833,2.90511,2.80216,3.02165,3.00773,3.29813,3.18698,3.08865,2.74674,3.79978,2.95242,2.76345,2.53389,2.81774,2.89915,3.36011,3.55623,3.28077,3.83919,3.6971,3.0975,3.38367,3.51855
2538600,7.02913,7.75423,7.03465,6.87884,5.54737,6.67438,6.46196,6.48861,5.54737,6.67438,6.46196,6.48861,6.31495,6.33494,6.51596,6.20021,5.94236,5.93894,6.02114,5.84613,6.04017,6.06792,6.27716,5.9486,5.46671,5.43045,5.58703,5.07533,6.05128,5.87282,5.66966,6.34997,6.06098,5.84816,6.09738,5.73059,5.59767,5.7336,6.00234,5.66511,5.95039,5.64402,6.03136,5.53314,5.40029,5.85582,4.94527,6.59548
2318775,4.45997,4.82124,4.40525,4.78603,4.13328,4.11341,3.84797,4.03099,4.13328,4.11341,3.84797,4.03099,5.04052,4.87385,4.87843,5.17563,5.06119,5.03247,4.80475,6.17342,6.10822,5.7906,4.88157,6.66299,5.61038,4.9231,5.50323,5.79206,6.18253,5.79703,5.19057,6.07638,5.22144,5.52014,5.50085,5.68893,5.66575,6.06971,5.38044,4.04681,6.10951,4.56954,4.95162,4.52755,5.84979,6.03016,5.74961,5.55127
2624074,5.85708,5.33014,5.65565,5.4925,5.09253,5.78561,5.40049,5.90047,5.09253,5.78561,5.40049,5.90047,5.33403,5.47908,5.33003,6.18235,5.26449,5.31647,5.77624,6.2321,5.82964,5.81445,6.41704,6.54885,5.39302,5.10874,5.42786,5.15115,7.15546,6.79352,6.94937,6.75446,5.47677,5.3219,5.99169,5.54765,6.52371,7.15027,5.7524,5.40463,5.94228,5.87182,6.03771,5.70746,5.39383,5.19937,5.57585,5.37316
2708457,4.44074,4.4972,4.25238,4.44094,4.56488,4.33153,4.32336,4.27554,4.56488,4.33153,4.32336,4.27554,4.54346,4.75676,4.78111,4.60215,4.20653,4.74596,4.57385,4.84182,4.89793,4.8822,5.10578,4.9012,4.42562,4.92134,5.02379,4.58292,4.82881,4.8225,4.32834,4.96248,4.54626,4.57063,4.84114,4.05005,4.55081,4.44449,4.46806,4.59692,5.0429,4.8105,4.83947,4.52059,4.87158,4.79086,4.8409,4.78892
3832964,7.90181,7.57919,7.90042,7.31409,7.25362,7.25036,7.29433,7.33705,7.25362,7.25036,7.29433,7.33705,7.72985,7.23906,7.05842,7.08968,7.16325,6.76541,7.28069,6.95954,7.94967,7.71095,7.24987,7.56067,6.56057,6.89812,6.40047,6.96815,7.28083,6.92263,7.446,7.14657,7.47206,7.39772,7.06292,7.30532,7.04234,6.81065,6.9517,6.99012,6.90804,6.87175,6.3574,7.27367,7.21946,7.63281,6.84294,7.50742
2318777,2.76932,3.29239,2.86637,2.80919,2.66165,2.74168,2.5847,2.75209,2.66165,2.74168,2.5847,2.75209,3.16738,3.17743,3.6986,3.58339,3.09928,3.67914,3.4128,3.35205,2.94537,3.05507,3.29312,3.43573,3.10528,3.50825,3.23349,3.17764,3.01008,3.24646,3.05406,2.99876,3.30974,3.96862,3.5202,3.17891,2.81056,2.85361,2.98721,3.60341,3.35003,3.25974,3.0408,2.9523,3.36742,3.19162,4.3542,3.33603
2953711,4.29619,4.73455,4.81018,4.24663,4.25105,4.28668,4.62822,4.33641,4.25105,4.28668,4.62822,4.33641,4.72041,5.27811,4.97936,4.87823,4.40788,5.09924,4.66562,4.83568,5.17463,4.91455,5.56164,5.59101,4.67899,5.01102,5.07991,4.56076,4.753,5.1636,4.9679,5.39075,4.88515,4.79323,4.64577,4.53796,4.64588,4.73077,4.53651,4.92563,4.6803,5.13173,5.35629,4.78182,5.2034,4.70938,5.3867,5.12132
2318779,4.43259,4.80979,4.6472,4.39852,5.15692,4.41134,4.62123,4.51957,5.15692,4.41134,4.62123,4.51957,4.84144,5.24778,4.96951,5.03319,4.73161,5.77565,5.17062,5.38809,5.84537,5.10855,5.77235,6.32449,4.60276,4.98308,5.63504,4.52729,5.67652,5.16765,5.15332,6.12869,5.31448,5.5571,4.92545,4.20184,5.24153,4.93039,5.35585,6.58232,5.52867,5.337,6.07914,6.00921,5.45822,5.18635,6.44874,5.63888
2673937,7.50313,7.62653,7.73832,7.54899,7.2863,7.12605,7.30056,7.15266,7.2863,7.12605,7.30056,7.15266,7.79148,7.6751,7.96193,7.96352,7.74208,7.64172,7.88407,8.004,6.86721,6.46644,6.55786,7.17073,7.53708,7.76022,7.78921,7.71198,7.39399,7.5307,7.3201,7.4606,7.73076,7.571,7.25837,7.39004,6.83319,7.01057,7.20051,7.3797,7.64466,7.47963,7.58611,7.51978,7.29084,7.47806,6.84806,7.372
2843804,6.12003,4.86408,6.22169,5.61456,4.81009,5.41167,5.41617,5.28145,4.81009,5.41167,5.41617,5.28145,4.97201,5.22031,5.58859,5.04695,5.60583,5.0788,5.26624,5.65814,6.44521,5.75425,5.95042,5.35108,5.61787,5.48037,5.2252,5.11686,6.14511,6.81537,6.24829,6.20985,6.29774,4.77222,5.38306,5.31519,6.62902,6.26858,5.21225,6.04357,4.68661,4.43962,4.98452,4.6721,5.6237,5.42209,6.10216,5.94502
2318781,3.3366,3.35419,3.76029,3.60399,3.67297,2.8665,4.11601,3.08219,3.67297,2.8665,4.11601,3.08219,3.72393,3.70328,4.61584,3.2858,3.80227,4.30037,4.16472,3.90199,3.92006,3.33049,4.19296,3.75306,3.92554,4.39406,3.89392,3.89407,3.98064,3.94571,4.02688,3.90226,4.60202,4.12875,4.12487,3.79211,4.26311,3.86865,3.50336,4.28538,3.68477,3.34073,4.10123,3.50817,3.94419,4.50923,4.97374,3.67472
2318783,3.49278,4.5654,3.23149,2.94081,3.44346,2.95707,3.1578,2.79611,3.44346,2.95707,3.1578,2.79611,3.05491,3.05845,2.91572,2.82668,2.88974,3.15882,3.41445,4.00941,2.82547,3.46479,3.21276,4.17805,3.04516,3.13574,2.8378,2.92733,3.12662,2.62936,3.50424,3.29797,2.91447,3.70269,3.22615,2.93978,2.95552,2.59393,2.8064,3.69423,2.82697,3.08713,3.06419,3.13154,3.72125,2.95314,4.41639,3.07586
3188147,2.68982,2.85259,2.62007,2.48275,2.59224,2.49691,2.86247,2.59924,2.59224,2.49691,2.86247,2.59924,3.0789,2.88619,3.04634,2.81887,2.53778,3.36497,2.69039,2.76355,2.94933,3.33135,3.18788,3.24468,3.01452,2.98434,3.10895,2.83852,2.72996,3.00152,3.2211,2.7603,2.72731,2.88359,3.3531,2.93301,2.69585,2.75738,3.64094,2.83805,3.3133,3.50265,2.95213,2.95663,3.19224,3.20446,3.64324,3.36976
3917455,2.8386,3.41645,3.0197,2.90868,3.03611,2.97517,2.9668,3.02903,3.03611,2.97517,2.9668,3.02903,3.56886,3.6655,3.43713,3.67245,3.34089,3.8436,3.59239,3.64123,3.66888,3.89237,4.07343,3.68508,3.25473,3.6943,3.70759,3.30676,3.38826,3.39448,3.80796,3.75909,3.81034,3.5155,3.5289,3.45423,3.68581,3.46457,3.76012,3.78574,3.56321,3.48995,3.88131,4.07975,3.90092,3.92756,3.87051,3.95659
2318785,2.635,2.97339,2.75089,2.70349,3.2138,2.93177,3.92257,3.05328,3.2138,2.93177,3.92257,3.05328,4.32712,4.86025,3.649,3.71029,4.33786,4.41519,4.6584,3.96103,5.98174,6.02349,4.69645,5.75647,4.56545,4.71061,4.29887,4.1889,5.93636,5.37577,5.17852,5.21782,5.51265,5.58566,4.38309,4.64866,4.92618,4.50102,4.38547,6.21368,3.92347,5.37742,5.17239,5.25076,4.68837,5.62968,4.03909,5.54305
2318787,2.95905,3.72295,3.31497,2.85344,3.09574,2.89458,3.33033,2.97915,3.09574,2.89458,3.33033,2.97915,3.19685,2.78765,3.00157,3.03665,2.84162,3.2981,3.43107,2.81168,2.94361,2.95507,3.23708,3.59773,2.9708,3.01087,2.83006,2.91585,3.14579,3.2329,3.12066,2.86462,2.72103,4.44101,2.86379,2.87589,3.08511,2.86082,2.93256,3.01068,3.56028,3.21997,2.83412,2.86561,3.11566,2.96408,4.77008,3.93569
3138204,5.88597,5.72855,6.16496,6.53379,7.15862,7.15302,7.11678,6.95845,7.15862,7.15302,7.11678,6.95845,5.26718,5.1108,5.48558,5.04094,5.35959,5.63438,5.12304,5.30886,5.73137,5.10854,5.49696,5.31283,4.95312,5.727,5.24151,5.36724,5.24095,5.10646,5.4269,5.25637,4.88989,5.47438,5.1408,5.47979,5.07362,5.03301,5.55944,5.19856,4.89948,5.00772,5.13965,5.24169,4.95663,5.13243,5.79047,5.12844
2318789,2.54567,2.9584,2.56678,2.78196,2.43976,2.66541,2.56525,2.52695,2.43976,2.66541,2.56525,2.52695,3.27998,3.76536,3.36525,3.69104,2.7895,2.80539,3.02301,3.12667,2.61863,2.75742,2.79543,2.89784,2.51468,2.62232,2.92042,3.21293,2.56434,2.80424,2.64583,2.93704,2.71883,2.79601,4.23841,2.92971,2.48807,2.48771,2.93906,3.50696,3.41644,2.70853,2.64839,2.93391,2.78027,2.58696,4.56452,2.85297
2674047,5.15211,5.32467,5.26467,4.89756,5.23951,5.00434,5.16652,5.02489,5.23951,5.00434,5.16652,5.02489,5.32971,5.38166,5.07114,5.20392,4.9896,5.16733,4.99944,5.44429,5.25593,4.97439,5.25315,5.35702,5.11572,5.45047,5.2663,4.81247,4.99748,5.15927,5.15599,5.13749,5.17225,5.15367,5.37868,4.90654,5.02775,5.12829,4.87715,5.22477,5.17871,5.19435,5.45685,4.98959,5.20038,5.62686,5.52103,5.70725
2318801,2.70766,3.02312,2.79913,2.78037,3.04805,2.47478,2.69784,2.66725,3.04805,2.47478,2.69784,2.66725,3.43228,3.86633,3.62632,3.33863,3.20768,4.32464,3.19305,3.03066,4.17376,3.98882,4.49345,3.35951,3.53603,3.20516,3.12856,3.1974,3.25222,4.02246,3.7881,4.43535,3.52044,4.37814,3.61015,3.50256,3.96998,3.73479,3.73918,3.44933,4.10977,4.15809,3.62809,3.84176,4.18079,3.53156,4.00866,4.4077
2318791,4.14836,3.4064,3.82251,3.55779,3.18339,3.2839,3.43556,4.15224,3.18339,3.2839,3.43556,4.15224,3.50614,3.42344,3.88906,3.32085,4.18645,4.19562,3.97696,4.00721,4.16378,6.15523,5.12503,4.17281,4.28419,3.4624,3.94402,4.78247,5.09545,4.64588,5.07748,5.14348,4.67261,4.96469,3.78762,3.89667,4.90782,4.91214,4.73956,4.61766,3.61275,4.39554,4.15002,3.45993,4.15563,4.19648,3.9496,4.37829
3832978,4.10648,3.67875,3.93173,3.40506,3.88469,3.47135,4.00153,3.38681,3.88469,3.47135,4.00153,3.38681,4.618,4.1216,4.21146,4.33826,3.64475,4.25793,4.10153,4.53544,3.91185,3.67765,4.03068,4.15768,3.78663,3.84569,3.60831,3.74868,6.72113,6.3815,6.42223,6.20171,4.20947,3.65708,3.44385,3.64668,3.39714,3.31248,3.35764,4.11098,3.78927,3.85203,3.80265,4.19915,3.95374,3.81394,4.36819,3.65638
2428699,5.37489,4.67473,4.94272,5.15795,4.68204,4.62331,4.68273,4.79789,4.68204,4.62331,4.68273,4.79789,5.40806,5.85149,5.81119,5.72414,5.73382,5.54441,5.74319,5.18289,5.65397,5.39827,5.7922,5.59584,5.58601,5.38243,5.35675,5.33839,5.75974,6.09541,5.31292,5.47655,5.38313,5.09258,5.58907,5.22015,6.07038,6.60134,5.43838,5.04125,5.46154,5.28565,5.84404,5.52343,5.40553,5.37832,5.04994,5.13857
2733898,3.92968,4.18101,3.72078,3.65449,3.56921,3.27988,3.72683,3.48219,3.56921,3.27988,3.72683,3.48219,3.60336,3.84945,4.2068,3.83693,3.71502,3.72754,3.81804,3.45081,4.38915,3.96551,4.26432,4.76144,4.29384,3.75172,3.91344,3.51224,4.12108,4.06014,3.95974,3.94934,4.40505,3.67383,3.9245,4.15248,3.99881,4.36476,3.51471,3.87934,4.05972,3.80428,3.93994,3.61428,3.69309,3.66082,3.69721,3.93858
3333488,5.93502,6.1024,5.41288,5.43543,5.6625,5.56387,5.58274,5.23341,5.6625,5.56387,5.58274,5.23341,5.54588,5.42396,4.75721,5.49098,5.21356,5.97964,5.33594,5.52863,5.59168,6.17297,5.63822,6.53645,5.92928,5.39419,5.71218,5.5556,5.58416,5.11656,5.7886,5.73539,5.37746,5.15953,5.34096,5.13485,5.72209,5.61426,5.55467,6.23328,5.54345,5.83878,5.13485,5.44532,6.60238,5.54712,5.79787,5.02113
2318803,12.5782,12.932,12.5422,12.5717,12.3206,12.3638,12.2426,12.344,12.3206,12.3638,12.2426,12.344,13.0319,13.1039,13.0892,12.9575,12.9058,12.979,12.8465,12.966,13.0763,13.1473,12.9813,13.0163,12.9315,12.962,12.9424,12.9334,13.0987,13.1108,13.1021,13.1061,13.0345,12.9004,13.1425,13.173,13.0218,12.8273,13.0117,12.9829,12.9063,12.999,12.9254,12.8627,12.9366,13.0122,12.8625,12.8954
2318793,2.46845,2.72631,2.46579,2.66156,2.66268,2.47257,2.34557,2.50984,2.66268,2.47257,2.34557,2.50984,2.72789,2.62138,2.67539,2.73958,2.73408,2.61828,2.57357,2.78803,2.74537,2.99129,2.76948,2.91963,2.47973,2.79911,2.6021,2.72721,2.64693,2.66233,2.96979,3.08118,3.00246,2.78238,3.02899,2.72515,2.47081,2.65909,2.9649,2.7804,2.76109,3.20088,2.74761,2.85649,3.18481,2.80931,3.54516,2.7907
2318805,3.7,3.54579,4.51062,3.77416,4.27047,4.09419,4.02758,4.0818,4.27047,4.09419,4.02758,4.0818,3.82157,3.86435,4.85529,3.6812,3.10205,4.21977,4.94062,3.89602,4.51165,4.00035,4.0216,3.93007,4.07727,4.0166,3.50035,3.40063,4.13758,4.1711,3.80736,4.05646,3.44794,3.91096,3.57447,3.87396,4.01371,3.75745,3.67275,3.95825,4.34041,3.85382,3.96816,3.62324,4.01871,4.34692,4.26526,3.74563
2318795,2.65933,3.12306,2.67573,2.57062,2.70541,2.95342,2.61745,2.80917,2.70541,2.95342,2.61745,2.80917,2.80843,2.92907,2.91742,2.58319,2.60121,2.63161,2.59219,2.70679,2.80117,3.07125,2.84338,2.67654,2.70874,2.68222,2.82036,2.68689,2.74487,2.84996,2.80939,2.59721,2.92015,3.09007,2.80798,2.86437,2.81527,2.78405,2.83632,2.53933,2.55188,2.61029,2.55594,2.71956,2.86669,2.7176,2.5882,2.53064
3527785,2.95222,2.96635,3.07371,2.80795,3.00841,2.83344,2.96838,2.88853,3.00841,2.83344,2.96838,2.88853,2.8966,2.85009,3.17663,2.88318,2.78338,3.01015,2.99588,2.83156,3.27157,3.10906,3.24684,3.51112,3.09346,2.89276,2.90441,2.80636,2.93886,3.00158,3.01662,2.94696,2.93187,3.02424,2.86385,2.93629,2.91384,2.77707,2.89193,3.22546,3.12382,2.80307,3.05902,2.982,3.21214,3.22231,3.23907,2.90784
2318807,2.87865,3.33406,3.20442,2.96374,3.14768,2.66214,3.0704,2.90416,3.14768,2.66214,3.0704,2.90416,3.12589,3.63055,4.17288,3.07855,2.94976,3.78424,3.35455,4.00548,3.30247,3.13942,3.48479,3.26164,3.11197,3.17127,3.09477,3.1996,3.57162,3.03892,3.26606,3.21417,3.53224,3.44966,3.54298,3.73357,2.93047,2.80107,3.64492,3.78885,3.59128,3.54036,3.91768,3.47359,3.42441,3.26394,3.16731,3.16739
2318797,8.09623,9.09896,8.34598,8.43095,6.88066,8.08087,7.27291,7.2254,6.88066,8.08087,7.27291,7.2254,8.40488,8.21518,8.45308,7.77311,7.74738,8.52655,7.89113,7.62506,8.58107,7.86778,8.92923,8.91319,8.48894,8.34743,8.66986,7.51794,8.83833,8.64186,8.58839,7.90137,8.22466,7.80001,8.57027,7.87038,9.04428,9.10059,8.42539,8.29539,8.52406,8.7331,8.7682,8.53056,8.48672,8.86385,9.23067,9.10757
3797561,3.23182,3.57049,3.47121,3.29003,3.70486,3.48389,3.66728,3.40044,3.70486,3.48389,3.66728,3.40044,3.88911,3.59273,3.76715,3.53808,3.8251,3.78644,3.81804,3.88276,3.64839,3.87351,3.9663,3.76618,3.57825,3.73366,3.59336,3.59402,3.93422,3.84069,4.04488,4.16903,3.72939,3.80816,3.82755,3.8158,3.72552,3.65299,3.70775,3.80565,3.83421,3.79477,4.02436,3.85277,3.79419,3.76848,4.08636,3.74149
3663228,3.48549,4.01427,3.55476,3.24075,3.63427,3.29751,3.42205,3.28204,3.63427,3.29751,3.42205,3.28204,3.47562,3.31923,3.91773,3.62208,3.59848,3.38438,3.50821,3.70565,3.76688,4.03432,3.65578,3.84667,3.75888,3.47641,3.84013,3.57191,3.92704,3.87065,4.15782,4.1643,3.61464,3.88635,3.91073,3.41238,3.49404,3.67392,3.30536,3.82001,3.36245,3.7872,3.81019,3.54385,3.9336,3.78007,3.9643,3.75547
2318809,3.73035,3.98416,3.67798,3.79463,3.694,3.53474,3.4774,3.82777,3.694,3.53474,3.4774,3.82777,3.99581,4.12882,4.00308,4.06936,4.0159,4.0494,3.91865,4.03459,4.25684,4.48345,4.29415,4.36616,3.8191,4.00737,4.00333,3.89371,3.89102,4.31813,3.95116,4.56247,4.05396,3.81988,4.11706,3.92043,4.1511,3.89647,4.01006,4.23982,4.01737,4.13048,4.25946,4.07261,3.86916,4.6321,4.40978,4.73204
2318799,8.13978,8.161,7.75728,8.07799,7.70633,7.78729,8.05271,7.78847,7.70633,7.78729,8.05271,7.78847,8.97549,8.76356,8.585,8.61743,8.80253,9.05992,8.39627,8.88508,8.65133,8.83715,8.39434,8.9516,8.36375,8.62097,8.45692,8.75885,8.59855,9.09099,9.25888,9.0405,8.60972,8.74382,9.13976,9.2631,8.51483,8.9211,8.68921,8.46586,8.53691,8.83436,8.33104,8.35732,8.40676,8.6471,8.40788,8.57629
2318811,2.94007,3.28815,2.95661,2.88436,3.07791,2.6066,3.22612,2.85746,3.07791,2.6066,3.22612,2.85746,3.4713,3.45078,4.61481,4.03894,4.20363,3.95734,4.02193,3.80217,3.8693,4.2053,4.49048,4.13341,3.20077,3.38235,3.77588,3.46202,3.40102,3.26751,3.34432,3.06548,3.88916,3.93397,4.02906,3.17767,3.49671,3.59945,3.07293,3.20172,3.90998,3.78342,2.95127,3.67784,3.87083,3.52303,5.02786,4.38588
2624110,9.12038,9.23706,9.41785,9.08221,8.92072,8.65921,7.92295,8.67574,8.92072,8.65921,7.92295,8.67574,8.38612,7.92529,8.31068,7.61576,7.83895,7.92988,7.70753,8.17265,8.97159,8.79216,8.5559,8.23736,7.85349,8.31407,8.27103,7.4118,8.11644,8.56753,8.67988,7.98723,8.18978,7.61073,8.78627,8.03036,8.43393,8.39923,8.40401,7.56731,8.51035,8.24197,8.15233,7.80057,8.23771,8.4326,7.45325,8.21236
3857523,2.98184,3.28357,3.17541,3.03332,3.20188,2.8337,2.99049,2.96887,3.20188,2.8337,2.99049,2.96887,3.37669,3.48393,3.37299,3.23033,3.03693,3.35124,3.17577,3.56134,3.75336,4.13564,3.7912,3.62504,3.36297,3.36153,3.33073,3.17648,3.51216,3.21081,3.3759,3.7497,3.28764,3.42254,3.29564,3.56473,3.53779,3.33518,3.37687,3.51632,3.69318,3.41195,3.27574,3.40306,3.52487,3.45513,3.75247,3.3693
2648535,4.90276,5.25056,5.15784,4.86864,4.45472,4.83768,4.95208,5.17095,4.45472,4.83768,4.95208,5.17095,5.3672,5.26878,5.23933,4.77101,5.02769,4.55041,5.15619,4.57108,5.20983,5.2468,4.99971,5.17141,4.37896,4.15689,4.28161,4.00506,5.0868,5.49092,5.2063,5.52461,4.79609,4.5903,5.16227,5.07907,4.96599,5.08436,4.98964,4.89499,4.32795,4.07159,4.72705,4.52717,4.85731,5.30157,4.57038,5.33223
2734018,4.15777,4.80535,4.23192,4.24983,4.05135,3.26919,4.3463,3.89208,4.05135,3.26919,4.3463,3.89208,4.03025,4.35494,4.66416,4.102,3.49573,4.3825,5.10162,4.30907,4.7152,4.39998,4.52809,4.55333,3.89593,4.00514,4.56239,3.95045,4.27992,4.38516,4.66987,3.79055,4.26634,4.21022,5.34823,4.13188,4.2243,4.16049,4.40827,4.67874,4.6562,4.30233,4.39647,4.29957,4.69032,4.5021,5.1395,4.33336
2318813,2.65362,3.0562,2.73648,2.6697,2.8164,2.63837,2.5972,3.06915,2.8164,2.63837,2.5972,3.06915,3.21968,3.0332,3.00591,3.31842,3.03711,2.90936,2.74562,3.17786,3.18316,3.44105,3.43781,3.23065,3.49681,2.82634,2.79983,3.26866,2.91161,3.26492,3.18309,3.43501,3.07579,3.50198,2.95572,2.72758,3.27808,3.08615,3.17386,3.3941,3.99906,3.76276,3.34678,3.63935,3.87804,3.89278,3.18861,3.24381
3882949,8.19486,8.8346,8.05864,7.544,6.82244,7.23193,7.09177,7.18282,6.82244,7.23193,7.09177,7.18282,7.14443,7.65883,7.54028,7.07902,7.7765,7.62749,7.10203,7.4328,8.22479,8.33896,8.09353,7.49937,7.6203,7.73053,7.7045,8.2131,7.69741,7.30085,7.81584,7.49,7.33817,8.00314,7.79653,7.65121,7.74759,7.46783,8.09004,7.60196,7.27269,8.43657,7.42918,7.9662,7.7379,7.7426,7.3874,7.72602
2903777,3.67051,3.4547,3.77075,3.40054,3.95897,3.85278,4.10704,3.56695,3.95897,3.85278,4.10704,3.56695,4.09727,3.92293,4.06989,3.62793,3.54301,4.29736,3.71557,3.60525,4.48044,4.19873,4.3498,4.17554,3.96402,4.58244,4.25355,3.87345,3.80575,4.05225,3.89417,3.83842,3.90914,4.15766,3.46074,3.39865,3.97528,4.22083,3.61376,3.90739,3.99404,3.36542,4.11283,3.94035,4.05358,3.85937,4.3922,3.50977
3832992,3.57142,3.54684,3.55188,3.30057,3.61111,3.32419,3.60115,3.62665,3.61111,3.32419,3.60115,3.62665,3.51919,3.60933,3.45879,3.46241,3.38355,3.89961,3.78156,3.4403,3.29003,3.77782,4.04692,3.55526,3.41383,3.47822,3.48517,3.56864,3.85355,3.83767,4.07912,3.99784,3.53093,4.09598,3.43196,3.35571,3.45753,3.52937,3.56908,3.41716,3.63692,3.46494,3.87646,3.5737,3.77514,3.41459,4.00276,3.69067
2318815,4.16961,4.40436,4.37699,4.23707,6.03899,3.97848,5.74462,5.06535,6.03899,3.97848,5.74462,5.06535,4.65772,3.40752,4.24344,4.02343,3.50975,4.76994,5.05872,4.85325,4.05578,4.57815,5.60027,5.17883,4.21245,4.4734,4.96205,4.92066,5.43428,4.24469,4.87527,6.41216,5.40251,3.59508,3.84409,4.621,4.57662,4.78038,4.95929,5.08536,5.58197,5.79699,5.358,4.5461,5.79234,4.85407,5.47042,4.77335
3833093,7.91189,8.22772,7.84429,7.72446,7.39396,7.2395,7.48614,7.46474,7.39396,7.2395,7.48614,7.46474,7.49319,7.95603,7.53217,8.01832,8.0137,7.39091,7.37533,7.45402,6.48753,7.09048,6.36401,6.02072,8.07037,7.93119,7.52218,8.33567,6.63889,6.43732,6.69432,6.47463,7.3471,7.55996,6.78968,7.7861,6.72487,7.27592,7.63169,6.90968,7.60965,7.88464,7.18261,7.69066,7.05331,6.72261,6.7788,7.0749
3223605,6.87478,6.38742,6.67326,7.15349,7.28235,7.2908,6.69984,7.32848,7.28235,7.2908,6.69984,7.32848,6.81797,6.91908,6.51437,6.74728,6.905,6.35912,6.15464,6.45578,6.41951,6.33184,5.96748,6.10487,6.70863,6.30029,6.10865,6.86312,6.85675,6.99067,7.06024,6.78794,6.50254,6.5355,6.38389,6.81597,6.79073,6.47931,6.85454,6.44003,6.41286,6.83164,6.25444,6.48816,5.99694,6.52613,5.83087,6.6141
3807569,5.61834,5.75198,5.80494,5.13685,5.32175,6.05283,5.28201,5.45529,5.32175,6.05283,5.28201,5.45529,6.60656,5.21872,6.37365,6.38245,6.23656,6.37992,6.81487,5.71194,6.05494,6.59801,6.37584,7.13295,6.15889,6.67715,5.99234,5.97548,6.18873,5.78975,5.5737,6.38537,6.63015,7.25983,6.29988,6.96037,5.95652,5.71112,6.40233,6.03658,5.53945,6.1113,6.11206,6.48294,6.49377,6.67134,6.50672,6.74581
3723186,4.8147,5.49395,5.60196,5.26148,4.68675,4.74346,4.66779,4.41189,4.68675,4.74346,4.66779,4.41189,4.48133,4.32469,4.54879,4.09405,4.08832,4.26279,4.2091,4.07732,4.25838,4.47545,4.61823,4.3341,3.91317,4.24319,4.39604,4.21242,4.69852,4.25074,4.25039,4.20765,3.9914,4.88029,4.29145,4.04938,4.45795,4.29636,4.31448,4.31245,4.37391,4.83129,4.49864,4.83669,4.89171,4.49413,4.59846,5.07322
2318817,10.8691,11.5128,10.7884,10.5411,10.096,10.9127,10.2406,10.5658,10.096,10.9127,10.2406,10.5658,10.6736,10.5165,10.5823,10.1698,10.217,10.161,9.53101,10.4552,10.7509,11.148,10.777,10.1803,10.0076,10.7139,10.5462,9.69055,10.8972,11.1413,10.9689,11.0215,9.26341,10.1028,10.5237,10.3169,10.8838,10.2731,11.1955,10.9608,10.4214,11.1763,11.2685,11.4261,11.3246,11.2028,10.9837,11.3286
2903782,3.9515,3.83705,4.00012,3.71566,4.06356,3.97383,3.7911,3.81407,4.06356,3.97383,3.7911,3.81407,4.11769,4.2253,4.06192,3.93133,3.74323,4.28486,4.00571,3.9718,4.12168,4.06258,4.24171,4.23724,3.99836,4.22054,4.18935,4.03584,4.15643,4.18337,4.12749,4.23896,3.94609,4.21968,4.053,3.71205,4.01657,3.92265,3.8766,4.05652,4.14827,4.01464,4.06683,3.92137,4.06943,4.25412,4.10387,4.18061
3527807,3.37579,3.68621,3.54762,3.36954,3.93468,3.39558,3.5068,3.26361,3.93468,3.39558,3.5068,3.26361,3.47379,3.15768,3.18204,3.20364,3.14244,3.22729,3.26384,3.12523,3.58539,3.71219,3.38927,3.62713,3.08676,3.64182,3.5013,3.20237,3.53851,3.25672,3.66551,3.46,3.60164,3.15122,3.04074,3.32126,3.90839,3.59921,3.33231,3.58618,3.45379,3.76917,3.71303,3.68492,3.23131,3.48032,3.8643,3.20197
2318819,3.05053,4.80715,4.39149,3.2858,4.17998,3.46129,4.21592,4.79068,4.17998,3.46129,4.21592,4.79068,4.00134,4.8123,4.30004,4.55348,4.03973,4.63651,4.35753,5.07707,4.90663,4.91004,4.49626,5.52738,4.07019,4.89232,4.87495,4.50132,3.80245,4.55471,4.27805,4.92216,4.18781,5.19057,4.29507,3.31444,3.81891,3.46918,3.87401,5.30332,5.74394,3.904,4.41337,4.43847,4.6639,5.0249,4.40283,4.59732
2318821,6.80298,7.33419,8.15139,6.0834,7.36668,6.90613,6.94612,6.77636,7.36668,6.90613,6.94612,6.77636,6.70913,6.47012,6.10738,6.73461,5.77174,7.73108,6.80715,7.41092,7.91295,7.61309,8.32755,7.47833,6.28992,6.45557,6.94601,6.95412,7.97975,7.27163,6.81011,7.82266,6.64285,6.75345,6.82665,6.2476,6.99149,6.47609,7.29422,8.76225,7.27378,7.22262,6.86038,7.68347,7.82587,8.36337,7.30544,8.23601
3942916,2.85504,3.19209,2.98265,3.07055,3.18048,3.13921,2.94939,3.05267,3.18048,3.13921,2.94939,3.05267,4.06688,3.985,3.90226,3.77867,3.80478,4.21567,3.57983,3.54735,3.60247,3.84761,3.52775,4.05464,3.70903,3.87258,3.30093,3.62769,3.60717,3.40052,3.50918,3.63009,4.04341,3.93245,3.6654,4.30646,3.87445,3.81663,3.70137,3.8169,3.64608,3.52944,3.8991,3.67238,3.72859,3.80813,3.65939,3.69951
3773149,3.71426,4.13573,3.67804,3.71845,3.66799,3.62563,3.84397,3.52944,3.66799,3.62563,3.84397,3.52944,3.9919,3.4757,3.80377,3.60535,3.79805,3.85078,3.73871,3.68025,4.10691,4.19608,4.42235,3.99991,3.60319,3.60566,3.5612,3.96118,3.97871,3.89519,4.24129,3.83897,3.84323,4.54,3.83481,4.11543,3.97413,3.80097,3.82119,4.10981,4.12734,4.54367,4.0145,4.0818,4.39047,4.35313,4.15972,4.3668
2733928,8.30578,8.38383,8.09276,8.3232,8.50245,8.02721,7.86713,8.01679,8.50245,8.02721,7.86713,8.01679,7.08971,7.74321,7.22861,7.33838,7.10318,6.39039,7.58923,6.88286,6.33161,6.26481,6.07948,6.33098,7.53628,7.54432,7.23245,6.73426,6.84466,7.26797,6.2111,6.48526,7.31226,6.96767,7.13745,7.14637,7.31308,7.68192,7.11695,6.28777,6.66775,7.61278,7.72929,6.39314,5.22434,5.98939,6.10486,6.17841
2318823,8.91756,9.19434,7.51094,9.22172,8.3996,9.36063,8.46688,8.75791,8.3996,9.36063,8.46688,8.75791,10.0305,9.86159,9.96692,9.87504,9.91328,9.52565,9.63401,9.65762,9.57403,9.71187,8.74873,9.72644,10.0422,9.10298,9.93608,9.93599,9.86389,10.2867,9.89738,9.81533,10.0441,9.88653,9.65106,10.2529,9.93488,9.84443,9.77666,9.03655,8.89728,8.37625,9.32627,8.84834,8.88283,9.55424,9.11562,8.51777
3723204,3.39374,3.13134,3.48154,3.67218,4.26755,3.85761,4.04497,4.17959,4.26755,3.85761,4.04497,4.17959,3.27224,3.41618,3.19347,3.77798,3.40406,3.83922,3.36045,3.45273,3.36252,3.56331,3.16898,3.62947,3.33702,3.20226,3.42561,3.20144,3.07703,3.40724,3.43206,3.61827,3.52516,3.64489,3.09809,2.90749,3.78893,3.50813,3.55515,3.83563,3.37464,3.68934,3.89198,3.45068,3.59917,3.13575,3.44716,3.81951
3553337,6.05457,6.33048,6.05335,6.21956,6.43015,6.50546,6.04546,6.38246,6.43015,6.50546,6.04546,6.38246,6.32066,5.90809,5.66781,6.05015,6.06888,5.53975,6.13157,6.11383,5.94413,5.71412,5.42774,5.7022,5.87517,5.7674,6.07056,6.11053,5.66262,5.65664,5.93058,5.67581,6.23501,6.13293,5.50746,6.10912,5.37651,5.50353,5.70551,6.06396,6.48681,5.86466,6.02695,5.93769,6.11811,6.11898,5.74538,6.07948
2514216,4.51198,4.48461,4.78656,4.13143,3.63934,3.34652,3.76704,3.66536,3.63934,3.34652,3.76704,3.66536,4.95842,5.05287,4.89534,4.82727,4.18912,5.09529,4.39547,4.54701,5.17129,4.86028,5.0245,5.13901,4.46258,4.67296,4.99814,4.35622,5.19287,5.07282,5.02062,5.77372,4.64688,4.71944,4.97314,4.54951,4.21327,4.68792,4.46569,5.17653,4.28932,4.43695,4.68745,4.3991,4.76184,4.89041,5.38243,4.92809
2318825,2.67664,2.70563,2.93562,2.78027,2.85935,2.7527,2.74224,2.7587,2.85935,2.7527,2.74224,2.7587,3.40857,3.10631,3.72267,2.92406,3.88889,4.78882,3.10484,4.65879,4.35266,4.66673,4.35797,4.78113,3.6238,3.14702,3.96462,3.52076,4.11308,4.00265,3.8413,4.11733,3.18546,4.97673,3.55349,2.81386,3.77352,3.15778,3.5885,4.11345,4.05741,4.16642,4.35045,4.00825,4.02402,4.01543,4.14674,3.80192
3188180,2.65771,2.67381,2.68472,2.82211,2.85868,2.67595,2.89833,2.72764,2.85868,2.67595,2.89833,2.72764,3.12292,3.09307,3.10469,2.95931,2.88936,2.78333,3.00453,2.98497,3.09203,3.35182,3.2046,3.47171,2.98143,3.02017,3.01342,3.11871,3.26483,3.07101,2.90162,3.00193,3.14426,3.09479,3.12826,3.23984,2.77643,3.03025,2.94471,3.58795,3.22023,3.31663,2.96211,3.20027,3.23486,2.86494,3.34052,3.08577
2708498,3.8797,4.28696,4.15007,3.57358,4.16972,3.45988,3.62916,3.74298,4.16972,3.45988,3.62916,3.74298,3.68495,3.74638,3.9213,3.80928,3.59907,3.75229,4.04991,3.86351,3.87505,4.10462,4.10403,4.52551,4.14132,3.89077,4.11634,3.66912,3.91786,4.34263,3.76441,4.54999,3.71826,3.8928,3.88803,3.30637,3.81417,4.07488,3.48188,4.25546,4.47186,4.3543,4.20735,3.9332,3.969,4.46652,4.02944,4.00515
3418007,5.99561,6.04387,5.923,5.81651,5.87286,5.72808,5.81277,5.63478,5.87286,5.72808,5.81277,5.63478,5.36658,5.30381,5.07816,5.57958,5.31099,4.94882,5.25789,5.11381,4.60846,4.52837,4.48586,4.57074,5.20059,5.21644,5.20593,5.5224,4.95814,4.60258,5.14554,4.76313,5.17753,5.1135,4.80804,5.39028,4.90147,4.69928,4.95336,5.12002,5.15757,5.26232,5.16762,5.2672,5.49936,5.80177,5.69823,5.70975
2318827,3.56461,3.75972,3.08596,3.2465,3.37119,2.76723,3.36112,3.61093,3.37119,2.76723,3.36112,3.61093,3.23391,4.70946,3.94131,3.48835,3.35595,4.66159,4.56961,4.79804,3.99612,4.25297,4.68982,4.32121,3.71972,3.91148,3.75283,3.73425,4.01046,3.45904,3.53864,4.49026,3.6906,4.017,4.48096,4.41109,4.20304,3.42821,4.01835,3.79211,4.53624,4.71397,3.82384,3.67636,4.30998,3.86303,4.67766,4.01061
3883064,4.65995,4.97773,5.17198,4.69674,5.02905,5.35495,5.49766,5.43509,5.02905,5.35495,5.49766,5.43509,4.97211,4.88346,5.03443,5.24476,5.18351,4.8857,5.14941,5.17922,4.84945,5.04311,5.11893,4.94706,4.69967,5.15894,4.85597,5.17839,4.67941,4.6293,4.90843,4.79804,4.91982,5.01937,5.11589,5.17571,4.98473,4.80166,5.06998,4.72606,5.02652,5.49452,4.77702,4.91035,5.2519,4.88961,5.13975,4.92184
[truncated: 20,958 more rows]
